# Supplementary material for: Whole-Blood RNA Profiles Associated with Pulmonary Arterial Hypertension and Clinical Outcome
Source: Am J Respir Crit Care Med. 2020 Aug 15;202(4):586–94. doi: 10.1164/rccm.202003-0510OC (PMC7427383; doi:10.1164/rccm.202003-0510OC)
Supplement: Supplements [file rccm.202003-0510OC_rhodes_supplementary_tables.xlsx]

## Sheet: Supp T1
	White cell fractions	Standard dev	Variance	White cell fractions	Standard dev	Variance	Sig.	FDR-adjusted
	Means, controls	controls	controls	Means, PAH	PAH	PAH	MW-U test	q value
White cell fractions predicted by QuanTIseq
Tregs	0.109754	0.0795379	0.724694	0.171938	0.0989172	0.575308	1.25731e-08	1.26x10-7
T cells CD4	0.0389354	0.0456566	1.17262	0.0179527	0.034693	1.93247	4.58347e-05	0.0002
Monocytes	0.00716304	0.0104614	1.46046	0.00395676	0.00857569	2.16735	0.000220768	0.0007
Neutrophils	0.248634	0.097095	0.390514	0.280476	0.0787298	0.280701	0.000502274	0.0013
T cells CD8	0.0696414	0.0385759	0.553923	0.0571561	0.0324938	0.568509	0.00428327	0.0086
NK cells	0.0264938	0.011978	0.452104	0.0239526	0.0151332	0.631798	0.0251779	0.042
Macrophages M1	0.00015214	0.00047444	3.11845	0.000143675	0.00078902	5.49171	0.16942	0.242
Macrophages M2	0.0219295	0.00705775	0.321838	0.0214936	0.00764131	0.355516	0.368493	0.4606
Dendritic cells	0.00860654	0.00680328	0.790478	0.0101749	0.00958907	0.942427	0.444391	0.4938
B cells	0.0306961	0.0120943	0.394003	0.0310899	0.015675	0.504184	0.796708	0.7967
White cell fractions predicted by CIBERsort
	White cell fractions	Standard dev	Variance	White cell fractions	Standard dev	Variance	Sig.	FDR-adjusted
	Means, controls	controls	controls	Means, PAH	PAH	PAH	MW-U test	q value
T cells CD4 naive	0.178341	0.053877	0.3021	0.145307	0.0472998	0.325517	1.28057e-06	2.3x10-5
Neutrophils	0.201928	0.10778	0.533755	0.25158	0.0909529	0.361527	2.30399e-05	0.0002
B cells memory	0.0223433	0.0169095	0.756803	0.0151153	0.0158703	1.04995	0.000223089	0.0013
Mast cells resting	0.0171793	0.00855969	0.498256	0.0204729	0.00864679	0.422352	0.0030684	0.0138
Dendritic cells resting	0.000153036	0.000583712	3.81422	3.26083e-05	0.000257778	7.90529	0.00400468	0.0144
T cells CD4 memory resting	0.124313	0.0480941	0.386879	0.107323	0.0383432	0.357268	0.0137543	0.0413
Macrophages M1	2.21268e-05	0.000140907	6.36814	5.97038e-06	0.000113123	18.9473	0.0206436	0.0531
Macrophages M0	0.00338562	0.00756936	2.23574	0.0016685	0.00412284	2.47098	0.0432489	0.0973
Monocytes	0.309817	0.0601498	0.194146	0.324654	0.0638877	0.196787	0.0985522	0.1971
Eosinophils	0.00419844	0.00728197	1.73445	0.00252652	0.00622667	2.46452	0.118094	0.2126
T cells gamma delta	0.00434044	0.0106511	2.45392	0.0025888	0.00946213	3.65503	0.183962	0.301
NK cells activated	4.07344e-05	0.000345643	8.48528	1.58379e-05	0.000300085	18.9473	0.209503	0.3143
NK cells resting	0.0536998	0.0227455	0.423568	0.0516581	0.0248075	0.480225	0.263995	0.3655
T cells CD4 memory activated	0.0255815	0.0098793	0.38619	0.0252261	0.0131445	0.521067	0.322424	0.4027
T cells CD8	0.0315095	0.0413949	1.31373	0.028664	0.0403395	1.40732	0.335554	0.4027
Dendritic cells activated	0.00365321	0.0020757	0.568184	0.00385633	0.00225542	0.584861	0.450732	0.5071
Plasma cells	0.00620604	0.00498606	0.80342	0.00677742	0.0077704	1.14651	0.566429	0.5997
B cells naive	0.0132869	0.0196875	1.48173	0.012528	0.0170911	1.36424	0.827712	0.8277
Supplementary Table 1 – Deconvoluted cell fractions in controls and PAH patients. Significance shown is from Mann Whitney U tests comparing values in controls against PAH patients. False discovery rate (FDR)-correction of p-values produced q-values shown.

## Sheet: Supp T2
Coefficients:	Estimated association with PAH	Std. Error	Sig.
(Intercept)	1.2629	0.5717	0.0272
CIBERsort T cells, CD4, naive	-11.0332	2.8499	0.0001
CIBERsort B cells, memory	-14.2009	6.1673	0.0213
CIBERsort Mast cells, resting	27.5309	13.545	0.0421
CIBERsort Dendritic cells, resting	-391.501	246.855	0.1128
quanTIseq Tregs	7.1361	1.7343	3.9e-05
quanTIseq T cells, CD4	8.2292	3.9931	0.0393
Supplementary Table 2 - Logistic regression model of white cell fractions which differentiate PAH versus healthy controls

## Sheet: Supp T3
Supplementary Table 3 - 507 RNAs associated with PAH.			RNA discovery		RNA validation		Combined discovery and validation
GeneName	GeneID	Transcript type	log Fold Change in discovery	Sig.	log Fold Change in validation	Sig.	Overall log fold change	Sig.	FDR corrected Sig.
RSRC2	ENSG00000111011	protein_coding	-0.187795	2.99678e-07	-0.110292	0.00086443	-0.141896	4.85243e-09	4.37082e-05
PTAR1	ENSG00000188647	protein_coding	-0.19659	5.01156e-06	-0.139591	0.00109674	-0.163807	3.16425e-08	0.000190013
RP11-379H18.1	ENSG00000271122	antisense	0.155445	0.000500135	0.208558	2.87607e-05	0.177333	5.19623e-08	0.000234025
C1orf27	ENSG00000157181	protein_coding	-0.196364	1.3883e-05	-0.158231	0.00122677	-0.175468	8.08257e-08	0.000291215
AP004289.1	ENSG00000225017	processed_pseudogene	0.321057	9.02538e-07	0.202315	0.00460919	0.254946	1.25532e-07	0.000316423
BTAF1	ENSG00000095564	protein_coding	-0.19163	2.75359e-05	-0.129661	0.00125674	-0.156536	1.75644e-07	0.000316423
TEX10	ENSG00000136891	protein_coding	-0.140877	5.52229e-06	-0.0872193	0.0055327	-0.112677	1.3939e-07	0.000316423
TLR5	ENSG00000187554	protein_coding	-0.349391	0.000218438	-0.409786	0.000222794	-0.36785	1.48528e-07	0.000316423
ARFGAP3	ENSG00000242247	protein_coding	-0.160207	0.000192632	-0.150486	0.000601462	-0.15499	2.69234e-07	0.000323908
HLTF	ENSG00000071794	protein_coding	-0.212451	1.08225e-05	-0.149567	0.00506322	-0.17944	2.69699e-07	0.000323908
RBM27	ENSG00000091009	protein_coding	-0.136492	0.000599832	-0.135443	0.000490272	-0.140253	2.0764e-07	0.000323908
SAMD8	ENSG00000156671	protein_coding	-0.124993	0.0027633	-0.176846	2.4631e-05	-0.149151	2.23301e-07	0.000323908
SCYL3	ENSG00000000457	protein_coding	-0.141811	3.36901e-06	-0.0849836	0.0110675	-0.112535	2.3559e-07	0.000323908
SCFD2	ENSG00000184178	protein_coding	-0.257043	3.62721e-05	-0.210542	0.000553126	-0.227005	2.99133e-07	0.000336806
ZNF211	ENSG00000121417	protein_coding	-0.18177	7.90798e-05	-0.154257	0.000667687	-0.162743	3.25931e-07	0.000345391
DDX17	ENSG00000100201	protein_coding	-0.158778	4.6067e-06	-0.0831737	0.0134409	-0.117822	3.68087e-07	0.000368393
AL844908.5	ENSG00000227039	antisense	-0.300328	0.000186407	-0.279988	0.00161554	-0.296968	4.76493e-07	0.000429201
RALA	ENSG00000006451	protein_coding	0.159647	0.0013624	0.203812	0.000133005	0.180926	5.21832e-07	0.000447658
PTEN	ENSG00000171862	protein_coding	-0.181097	0.000131813	-0.176068	0.000667177	-0.170986	5.72959e-07	0.000469175
CCNB1IP1	ENSG00000100814	protein_coding	-0.148023	0.000946252	-0.149954	0.000280436	-0.149079	6.17469e-07	0.000483639
AP000240.5	ENSG00000232118	lincRNA	0.323548	0.00263704	0.400251	0.000802961	0.389204	6.86056e-07	0.000514971
RBM5	ENSG00000003756	protein_coding	-0.136991	2.28407e-06	-0.0621564	0.0447632	-0.101052	7.50701e-07	0.000540955
KCNQ1OT1	ENSG00000269821	antisense	0.151814	0.000140887	0.132037	0.00126163	0.14025	9.23997e-07	0.000616511
ZNF224	ENSG00000267680	protein_coding	-0.135323	2.52861e-05	-0.0898886	0.00932256	-0.112476	9.07711e-07	0.000616511
RP11-138A9.2	ENSG00000273319	lincRNA	0.223469	0.000616981	0.238459	0.000358867	0.224593	1.08116e-06	0.000671623
ZFAND1	ENSG00000104231	retained_intron	-0.150798	0.000834749	-0.167147	0.000308472	-0.157177	1.06437e-06	0.000671623
AC010746.2	ENSG00000236977	sense_intronic	0.205879	0.000303889	0.212536	0.00109837	0.206922	1.33417e-06	0.000801169
CCDC186	ENSG00000165813	protein_coding	-0.153436	0.000144651	-0.108993	0.00653552	-0.132035	1.52055e-06	0.000824262
CHD9	ENSG00000177200	protein_coding	-0.157448	0.000320062	-0.178307	0.000204343	-0.155024	1.49223e-06	0.000824262
RASA2	ENSG00000155903	nonsense_mediated_decay	-0.145346	0.00025703	-0.112928	0.00717229	-0.13498	1.55564e-06	0.000824262
UBR1	ENSG00000159459	protein_coding	-0.149912	1.13042e-05	-0.0892532	0.0100913	-0.114371	1.52127e-06	0.000824262
ZNF141	ENSG00000131127	processed_transcript	-0.159146	0.000149271	-0.110185	0.00262239	-0.129908	1.64449e-06	0.000846442
AC009299.4	ENSG00000225813	processed_pseudogene	1.41352	2.19509e-05	0.600031	0.0321859	1.04814	1.73655e-06	0.000869
ARHGAP12	ENSG00000165322	protein_coding	-0.194821	1.8903e-05	-0.0990436	0.0339341	-0.151138	1.84111e-06	0.000877711
ZNF486	ENSG00000256229	protein_coding	-0.228922	0.00396	-0.320729	7.26766e-05	-0.266313	1.8514e-06	0.000877711
BCLAF1	ENSG00000029363	nonsense_mediated_decay	-0.165918	3.01425e-05	-0.0924202	0.0152868	-0.127161	2.00216e-06	0.000924843
SMARCD2	ENSG00000108604	protein_coding	-0.158211	8.08423e-05	-0.11382	0.00519831	-0.132235	2.22565e-06	0.00100238
RP11-158K1.3	ENSG00000253106	antisense	-0.159564	0.000537226	-0.138344	0.00347266	-0.150913	2.30316e-06	0.00101199
DENND4C	ENSG00000137145	protein_coding	-0.176316	2.5201e-05	-0.0938938	0.0163421	-0.132151	2.48408e-06	0.00104072
RP11-154H23.1	ENSG00000242094	sense_intronic	0.278834	2.47331e-05	0.171721	0.0124419	0.220719	2.48218e-06	0.00104072
PCF11	ENSG00000165494	protein_coding	-0.135982	0.000221072	-0.118495	0.00246129	-0.121733	2.73576e-06	0.00110378
ZNF397	ENSG00000186812	retained_intron	-0.100603	0.00213221	-0.10496	0.002484	-0.109088	2.75716e-06	0.00110378
XKRX	ENSG00000182489	protein_coding	-0.543623	0.0034455	-0.763415	2.38127e-05	-0.604347	2.86933e-06	0.00112372
RP11-775J23.2	ENSG00000243508	processed_pseudogene	0.357212	0.000112422	0.278676	0.00252214	0.298549	3.00539e-06	0.00115196
HECTD1	ENSG00000092148	protein_coding	-0.133035	1.92965e-05	-0.0878369	0.00792037	-0.102564	3.10097e-06	0.00116383
CTD-2317K6.1	ENSG00000251215	processed_pseudogene	0.299448	0.00026235	0.252627	0.00262682	0.272247	3.31808e-06	0.0012199
ZNF24	ENSG00000172466	protein_coding	-0.126097	0.000616334	-0.106691	0.00345116	-0.116128	3.48243e-06	0.00125472
RP11-426D19.1	ENSG00000279555	TEC	0.20525	9.96815e-05	0.141625	0.0136156	0.177405	3.64911e-06	0.00128899
DNAJB4	ENSG00000162616	processed_transcript	-0.265816	5.59941e-05	-0.178955	0.0129796	-0.227697	3.79657e-06	0.00131134
ZNF432	ENSG00000256087	protein_coding	-0.171099	0.000255117	-0.130311	0.00498606	-0.148563	3.85795e-06	0.00131134
BROX	ENSG00000162819	protein_coding	-0.106636	0.0047549	-0.150059	0.000214353	-0.123451	4.05631e-06	0.00135323
RNASEL	ENSG00000135828	protein_coding	-0.16169	0.000871228	-0.214963	0.00127816	-0.183603	4.30879e-06	0.00141133
SEC23A	ENSG00000100934	retained_intron	-0.124966	0.000161117	-0.0811717	0.0173803	-0.104387	4.90033e-06	0.00154876
ALG8	ENSG00000159063	protein_coding	-0.139238	0.000140429	-0.0856725	0.0132673	-0.110583	5.06201e-06	0.00156056
RIF1	ENSG00000080345	protein_coding	-0.142548	8.1099e-05	-0.103105	0.00787674	-0.117476	5.19753e-06	0.00156056
SETX	ENSG00000107290	processed_transcript	-0.139974	0.000221736	-0.0952842	0.0102957	-0.11656	5.19186e-06	0.00156056
RLIM	ENSG00000131263	protein_coding	-0.14074	0.000803145	-0.128376	0.00344802	-0.133731	5.57828e-06	0.00162085
TCAIM	ENSG00000179152	protein_coding	-0.1542	0.000189007	-0.108013	0.0117219	-0.129983	5.53748e-06	0.00162085
RP11-43D4.2	ENSG00000258111	processed_pseudogene	0.299554	0.000409502	0.244828	0.00744567	0.280287	5.81088e-06	0.00163567
ZMYM1	ENSG00000197056	protein_coding	-0.144424	0.00221255	-0.16894	0.00140211	-0.156301	5.78352e-06	0.00163567
PTPRC	ENSG00000081237	protein_coding	-0.154382	0.000237358	-0.111516	0.0082002	-0.129704	5.96146e-06	0.00165224
AC074092.1	ENSG00000230482	processed_pseudogene	0.260119	0.00228692	0.268069	0.00176588	0.272612	6.27754e-06	0.00167424
CEP120	ENSG00000168944	protein_coding	-0.133539	0.0011465	-0.128769	0.000958644	-0.126303	6.29538e-06	0.00167424
ZNF763	ENSG00000197054	protein_coding	-0.225204	0.00415178	-0.264007	0.0012862	-0.25211	6.43774e-06	0.001675
ZC3H11A	ENSG00000058673	processed_transcript	-0.141707	3.38222e-05	-0.0681579	0.0411929	-0.104092	6.81865e-06	0.00173011
PRKD3	ENSG00000115825	protein_coding	-0.161754	0.00104354	-0.162167	0.00193604	-0.157492	7.28758e-06	0.00175048
SLC16A10	ENSG00000112394	protein_coding	-0.333075	0.00263726	-0.38318	0.00114054	-0.357661	7.28441e-06	0.00175048
ATF6	ENSG00000118217	protein_coding	-0.157118	0.00168645	-0.185573	0.000719932	-0.16194	8.01102e-06	0.00189893
PTGR1	ENSG00000106853	protein_coding	0.15537	0.00255838	0.18785	0.00113013	0.168164	8.80452e-06	0.00203351
KIAA1551	ENSG00000174718	processed_transcript	-0.208966	2.81354e-05	-0.113748	0.022827	-0.154219	8.96158e-06	0.00204358
ATG12	ENSG00000145782	protein_coding	-0.125412	0.000934983	-0.114131	0.00427957	-0.11795	9.09073e-06	0.00204712
CTC-559E9.5	ENSG00000267481	sense_intronic	-0.198593	0.000920103	-0.182425	0.00480773	-0.18986	9.71955e-06	0.0021617
TMTC3	ENSG00000139324	protein_coding	-0.217472	3.68558e-05	-0.128871	0.0151394	-0.164351	9.85679e-06	0.00216549
ZNF252P	ENSG00000196922	processed_transcript	-0.135514	0.00708461	-0.168688	0.000359876	-0.149596	1.02958e-05	0.00223468
RP11-254B13.3	ENSG00000234925	processed_pseudogene	0.295906	0.000184679	0.24927	0.014401	0.281945	1.07576e-05	0.00227998
RP11-2J18.1	ENSG00000218596	processed_pseudogene	0.239762	0.00496099	0.355968	0.000216733	0.276333	1.06444e-05	0.00227998
CTD-2303B20.1	ENSG00000259073	antisense	0.293416	0.00405095	0.386032	0.000953895	0.33305	1.12737e-05	0.00236158
KAT8	ENSG00000103510	protein_coding	-0.126553	0.00127072	-0.12271	0.00578245	-0.127862	1.14421e-05	0.0023693
AMD1	ENSG00000123505	protein_coding	-0.150674	0.00259336	-0.185525	0.000473722	-0.158762	1.16353e-05	0.00237259
BACE1	ENSG00000186318	protein_coding	0.307343	8.53482e-05	0.19375	0.0307669	0.254028	1.314e-05	0.00263019
EIF4A2	ENSG00000156976	protein_coding	-0.168112	0.000174942	-0.106823	0.023291	-0.139967	1.35156e-05	0.00267543
NAA35	ENSG00000135040	protein_coding	-0.111871	0.00181563	-0.0895821	0.00401144	-0.100429	1.36631e-05	0.00267543
HELQ	ENSG00000163312	nonsense_mediated_decay	-0.115065	0.00320567	-0.106492	0.00426129	-0.113575	1.53802e-05	0.00287198
RP11-140I24.1	ENSG00000258779	lincRNA	0.288511	0.000226345	0.226815	0.0125486	0.251934	1.50752e-05	0.00287198
RP11-255H23.2	ENSG00000233836	processed_transcript	-0.353894	0.000892888	-0.316953	0.00560665	-0.331469	1.48806e-05	0.00287198
ZNF33A	ENSG00000189180	protein_coding	-0.121413	0.00341342	-0.132495	0.00203007	-0.1257	1.51692e-05	0.00287198
RP11-135N5.3	ENSG00000279432	TEC	0.189459	0.00301049	0.185112	0.00945957	0.200445	1.60325e-05	0.00292507
SIKE1	ENSG00000052723	protein_coding	-0.138378	0.000706401	-0.105953	0.00313884	-0.116252	1.60745e-05	0.00292507
MAP3K7CL	ENSG00000156265	processed_transcript	-0.329985	0.0270043	-0.614652	0.000297674	-0.478851	1.72402e-05	0.00304493
STAG2	ENSG00000101972	protein_coding	-0.123713	0.00140166	-0.103976	0.00804695	-0.11416	1.71509e-05	0.00304493
NR1D2	ENSG00000174738	protein_coding	-0.142076	0.00668676	-0.145269	0.00199164	-0.146651	1.80433e-05	0.00315259
PWWP2A	ENSG00000170234	nonsense_mediated_decay	-0.117394	0.000879507	-0.0808837	0.0151604	-0.101314	1.81998e-05	0.00315259
EHBP1L1	ENSG00000173442	protein_coding	-0.199108	0.000843514	-0.142651	0.0193386	-0.180077	1.86809e-05	0.00320512
RP11-538D16.2	ENSG00000224810	lincRNA	0.164089	0.000648606	0.0989222	0.0156828	0.135334	1.93598e-05	0.00329025
C12orf45	ENSG00000151131	protein_coding	-0.159808	0.00701764	-0.167174	0.00586771	-0.17966	1.99105e-05	0.00331842
FRRS1L	ENSG00000260230	protein_coding	0.181839	0.00108109	0.1505	0.00927841	0.167823	2.0541e-05	0.00331842
HOMER1	ENSG00000152413	protein_coding	-0.271713	0.00346045	-0.256358	0.00402247	-0.273588	2.03582e-05	0.00331842
KDM1A	ENSG00000004487	protein_coding	-0.110285	0.00154502	-0.0901391	0.00462207	-0.0974165	2.03424e-05	0.00331842
RP11-259P6.2	ENSG00000280237	TEC	0.366537	0.00270771	0.366993	0.00287953	0.367488	2.06307e-05	0.00331842
RP11-24J23.2	ENSG00000223949	antisense	0.145018	0.00284043	0.150181	0.00146267	0.141017	2.09172e-05	0.00333472
UHRF2	ENSG00000147854	nonsense_mediated_decay	-0.164183	0.00021585	-0.107558	0.0203551	-0.133225	2.21402e-05	0.00349874
ACAP2	ENSG00000114331	protein_coding	-0.10117	0.0025728	-0.105961	0.0031128	-0.0998411	2.24288e-05	0.00350098
THAP2	ENSG00000173451	protein_coding	-0.207298	0.00115077	-0.186498	0.00151643	-0.180877	2.25431e-05	0.00350098
HIF1A	ENSG00000100644	processed_transcript	-0.2091	0.000150285	-0.161693	0.0128215	-0.175076	2.27805e-05	0.00350761
C12orf29	ENSG00000133641	processed_transcript	-0.191438	0.0129909	-0.33037	8.14061e-05	-0.246584	2.34892e-05	0.00355868
RP11-678G14.2	ENSG00000268081	antisense	-0.361922	0.0051069	-0.43738	0.00229042	-0.403565	2.35073e-05	0.00355868
ATM	ENSG00000149311	protein_coding	-0.141797	0.000929832	-0.0960658	0.0217912	-0.122541	2.44103e-05	0.00366459
DEF6	ENSG00000023892	protein_coding	-0.129055	0.000733668	-0.085273	0.029476	-0.113178	2.49078e-05	0.00367692
RP11-182I10.2	ENSG00000233877	processed_pseudogene	0.241989	0.00638644	0.263564	0.00271858	0.260131	2.55145e-05	0.00367715
ZNF680	ENSG00000173041	protein_coding	-0.105827	0.0152463	-0.150554	0.000849153	-0.127954	2.53757e-05	0.00367715
ZNF627	ENSG00000198551	processed_transcript	-0.124779	0.00169876	-0.101126	0.0116677	-0.116369	2.58761e-05	0.00369967
ZNF876P	ENSG00000198155	processed_transcript	-0.397945	0.00494945	-0.480045	0.00217243	-0.438796	2.62982e-05	0.00373041
ZNF283	ENSG00000167637	protein_coding	-0.132735	0.00354671	-0.130817	0.00263617	-0.12905	2.66052e-05	0.00374447
CTD-2579N5.1	ENSG00000268696	protein_coding	-1.2272	0.00171923	-1.22074	0.00456356	-1.22074	2.92613e-05	0.00402399
KLHL28	ENSG00000179454	protein_coding	-0.110133	0.00379512	-0.102842	0.0054824	-0.106629	3.09091e-05	0.00420025
RIC8B	ENSG00000111785	protein_coding	-0.16922	0.000236297	-0.102731	0.0401665	-0.138774	3.14756e-05	0.00420025
RP11-349A22.5	ENSG00000257621	antisense	-0.109594	0.000864389	-0.0866571	0.0125517	-0.0967354	3.14728e-05	0.00420025
ITGA6	ENSG00000091409	protein_coding	-0.199169	0.00179408	-0.213117	0.004578	-0.199086	3.3223e-05	0.00433705
ZNF160	ENSG00000170949	protein_coding	-0.0837001	0.0450188	-0.137029	0.000185868	-0.112821	3.27778e-05	0.00433705
XRCC5	ENSG00000079246	protein_coding	-0.133092	0.00027504	-0.0823105	0.0242043	-0.103528	3.37972e-05	0.00438027
DHX15	ENSG00000109606	processed_transcript	-0.13073	0.00037915	-0.0829272	0.0204633	-0.103496	3.49095e-05	0.00442883
PMS1	ENSG00000064933	protein_coding	-0.178772	5.84631e-05	-0.0997713	0.0418247	-0.135175	3.48676e-05	0.00442883
SRSF10	ENSG00000188529	protein_coding	-0.107293	0.00155349	-0.0769161	0.00595064	-0.0885503	3.86259e-05	0.00476606
TWF1	ENSG00000151239	protein_coding	-0.14215	0.000398006	-0.101727	0.0176932	-0.117362	3.95653e-05	0.00477166
C2orf49	ENSG00000135974	protein_coding	-0.0953936	0.0108311	-0.119	0.00134268	-0.105743	4.06605e-05	0.00477867
KLF10	ENSG00000155090	protein_coding	0.290256	0.00163564	0.280651	0.00608332	0.274118	4.1064e-05	0.00477867
AC093642.3	ENSG00000237940	lincRNA	0.185456	0.000905957	0.150559	0.0100436	0.163113	4.24681e-05	0.0047792
IFT46	ENSG00000118096	protein_coding	-0.117947	0.0020657	-0.0971201	0.0145079	-0.109478	4.20009e-05	0.0047792
RP11-480C16.1	ENSG00000272563	lincRNA	0.227362	0.0146921	0.270517	0.00409481	0.268151	4.23142e-05	0.0047792
SF3B1	ENSG00000115524	protein_coding	-0.156043	0.000414914	-0.0873197	0.0371375	-0.121684	4.16836e-05	0.0047792
THAP5	ENSG00000177683	processed_transcript	-0.129962	0.00788558	-0.139177	0.00141018	-0.131906	4.27117e-05	0.0047792
TMED4	ENSG00000158604	protein_coding	-0.104773	0.0014099	-0.0797154	0.0114012	-0.0897419	4.23777e-05	0.0047792
AC096921.2	ENSG00000224618	processed_pseudogene	0.208933	0.00432033	0.21669	0.00685154	0.217015	4.30009e-05	0.00478186
CHPF	ENSG00000123989	protein_coding	0.398763	0.00359031	0.358283	0.00821314	0.384953	4.38798e-05	0.00484966
SNW1	ENSG00000100603	protein_coding	-0.0944099	0.00197374	-0.0845875	0.0157244	-0.0912819	4.52677e-05	0.00492514
TNFSF4	ENSG00000117586	protein_coding	-0.32661	0.00538246	-0.382409	0.00466944	-0.359808	4.51772e-05	0.00492514
RP3-442L6.4	ENSG00000279127	TEC	0.23534	0.00170685	0.179205	0.0127438	0.207777	4.76742e-05	0.0051122
CREBRF	ENSG00000164463	protein_coding	-0.141566	0.000880303	-0.109337	0.017622	-0.122736	5.04743e-05	0.00534879
PPP2R2D	ENSG00000175470	protein_coding	-0.0996013	0.00225823	-0.101001	0.00446624	-0.0961454	5.0394e-05	0.00534879
RYK	ENSG00000163785	nonsense_mediated_decay	-0.117424	0.00131484	-0.0876697	0.0306538	-0.107414	5.32957e-05	0.00551795
GPRASP1	ENSG00000198932	protein_coding	-0.242634	0.00280197	-0.197867	0.0156259	-0.22578	5.36231e-05	0.00551847
ZNF790	ENSG00000197863	protein_coding	-0.165719	0.00175416	-0.130148	0.0230007	-0.154796	5.39134e-05	0.00551847
RP11-43D4.3	ENSG00000279176	TEC	0.215216	0.00328183	0.263312	0.000600044	0.21561	5.44737e-05	0.00554431
SESN1	ENSG00000080546	protein_coding	-0.205152	0.000587462	-0.204786	0.0105049	-0.196362	5.50902e-05	0.00557557
OPA1	ENSG00000198836	protein_coding	-0.322526	0.000713235	-0.299014	0.00319361	-0.282269	5.67036e-05	0.00564485
ARHGAP5	ENSG00000100852	protein_coding	-0.187243	0.0016699	-0.176415	0.00445503	-0.16896	5.88029e-05	0.00567302
ARRDC3	ENSG00000113369	protein_coding	-0.218938	0.00249055	-0.191882	0.00988946	-0.205173	5.89118e-05	0.00567302
CLTC	ENSG00000141367	protein_coding	0.140889	0.00217604	0.125885	0.00759325	0.131392	5.91194e-05	0.00567302
GOLGA2	ENSG00000167110	protein_coding	-0.109019	0.0148165	-0.141055	0.00274579	-0.127821	5.87525e-05	0.00567302
RP11-107E5.3	ENSG00000279166	TEC	0.161375	0.0292896	0.274697	0.000784186	0.216524	5.95171e-05	0.00567302
RP11-264L1.2	ENSG00000279129	TEC	0.148059	0.027613	0.262209	0.000566122	0.19891	5.74009e-05	0.00567302
ATP5S	ENSG00000125375	processed_transcript	-0.19321	0.0214	-0.344638	0.000592057	-0.261917	6.12249e-05	0.00572605
CCND3	ENSG00000112576	protein_coding	-0.189515	0.00226876	-0.214629	0.00482879	-0.189906	6.23121e-05	0.00572605
HACD4	ENSG00000188921	protein_coding	-0.184805	0.00146623	-0.149931	0.00809916	-0.159321	6.06645e-05	0.00572605
MEFV	ENSG00000103313	protein_coding	-0.213369	0.000970922	-0.19903	0.00927555	-0.198648	6.27177e-05	0.00572605
NEK7	ENSG00000151414	protein_coding	-0.115363	0.0054439	-0.1216	0.00434615	-0.11543	6.19865e-05	0.00572605
TUBE1	ENSG00000074935	protein_coding	-0.148426	0.00237779	-0.124351	0.00937545	-0.132124	6.09394e-05	0.00572605
ZNF28	ENSG00000198538	protein_coding	-0.140079	0.00863794	-0.162338	0.0031062	-0.149632	6.29341e-05	0.00572605
ZNF506	ENSG00000081665	nonsense_mediated_decay	-0.167017	0.00465964	-0.1558	0.00214993	-0.152291	6.16393e-05	0.00572605
OR6Y1	ENSG00000197532	protein_coding	0.175657	0.00318487	0.131157	0.0113986	0.156371	6.36688e-05	0.00573133
TRIM65	ENSG00000141569	protein_coding	-0.178565	0.000728352	-0.124183	0.0305611	-0.152845	6.4053e-05	0.00573133
ZNF638	ENSG00000075292	protein_coding	-0.102321	0.003593	-0.114083	0.0026551	-0.100011	6.45911e-05	0.00573207
ANKRD34A	ENSG00000272031	protein_coding	-0.331296	0.00306637	-0.314697	0.00603087	-0.316311	6.76291e-05	0.00578585
CSNK2A2	ENSG00000070770	processed_transcript	0.180758	0.00269485	0.175067	0.00651797	0.172719	6.7165e-05	0.00578585
GPBP1	ENSG00000062194	protein_coding	-0.124979	0.00117225	-0.10868	0.0145975	-0.113297	6.77212e-05	0.00578585
OXNAD1	ENSG00000154814	protein_coding	-0.153373	0.00998676	-0.19587	0.0026084	-0.173645	6.65252e-05	0.00578585
ZNF845	ENSG00000213799	protein_coding	-0.110855	0.0158136	-0.132309	0.0013657	-0.120384	6.71799e-05	0.00578585
SENP7	ENSG00000138468	protein_coding	-0.10356	0.00878241	-0.141281	0.00153343	-0.115557	6.92449e-05	0.00585655
ALPK2	ENSG00000198796	protein_coding	0.378446	0.0077776	0.4261	0.00245576	0.396413	7.07501e-05	0.00591889
MBTD1	ENSG00000011258	protein_coding	-0.0905351	0.0110755	-0.101169	0.00176378	-0.0923058	7.12961e-05	0.00591889
SLC13A4	ENSG00000164707	processed_transcript	0.330797	0.00304364	0.332969	0.00158217	0.305774	7.10299e-05	0.00591889
GOLGA4	ENSG00000144674	protein_coding	-0.123672	0.00105321	-0.0875105	0.0121759	-0.0999101	7.42229e-05	0.00603653
RP11-145P16.2	ENSG00000280234	TEC	0.134747	0.0049203	0.153424	0.00355664	0.13919	7.36405e-05	0.00603653
TOPORS	ENSG00000197579	protein_coding	-0.148368	0.00665445	-0.161129	0.00370007	-0.151117	7.47236e-05	0.00603653
ZNF841	ENSG00000197608	protein_coding	-0.160443	0.000764157	-0.11516	0.0270808	-0.136852	7.36411e-05	0.00603653
OR1A1	ENSG00000172146	processed_transcript	0.178038	0.00167785	0.131208	0.00825498	0.148413	7.82509e-05	0.00623757
ZBTB14	ENSG00000198081	protein_coding	-0.11625	0.0082241	-0.132508	0.00260868	-0.118812	7.88373e-05	0.00625663
LA16c-60D12.1	ENSG00000280341	lincRNA	0.172875	0.00140384	0.115121	0.0145765	0.138151	8.10123e-05	0.00634538
ZNF417	ENSG00000173480	protein_coding	-0.113345	0.0104204	-0.113876	0.00911439	-0.119507	8.08698e-05	0.00634538
MIA3	ENSG00000154305	protein_coding	-0.128281	0.00154073	-0.101	0.0118646	-0.108915	8.24256e-05	0.00637295
RANBP2	ENSG00000153201	protein_coding	-0.136472	0.00162259	-0.0996669	0.0164781	-0.114783	8.21974e-05	0.00637295
KATNBL1	ENSG00000134152	protein_coding	-0.213083	0.000975595	-0.215787	0.00853197	-0.203301	8.44357e-05	0.00644538
TMEM154	ENSG00000170006	protein_coding	-0.196119	0.00167354	-0.191347	0.00368019	-0.176709	8.5306e-05	0.00648434
GLT8D1	ENSG00000016864	protein_coding	-0.0728632	0.0225772	-0.0961964	0.00426988	-0.0886411	8.61556e-05	0.0065214
TXNDC11	ENSG00000153066	protein_coding	0.198517	0.00297568	0.129588	0.034529	0.176822	8.69106e-05	0.00654808
CTB-47B11.3	ENSG00000248544	antisense	0.244327	0.005976	0.277825	0.00672481	0.258461	8.77527e-05	0.00655282
OSBPL2	ENSG00000130703	processed_transcript	-0.115852	0.00779241	-0.124226	0.0104129	-0.12388	8.80257e-05	0.00655282
SCARNA3	ENSG00000252906	scaRNA	0.278988	0.00137705	0.199167	0.0312283	0.245407	8.86908e-05	0.00657516
BBX	ENSG00000114439	protein_coding	-0.127684	0.000812508	-0.0736827	0.0449088	-0.10025	8.95846e-05	0.00659355
SMAD5	ENSG00000113658	protein_coding	-0.223979	0.000774102	-0.183373	0.0143951	-0.193055	8.96709e-05	0.00659355
AC018890.6	ENSG00000236449	antisense	0.333914	0.00023446	0.199066	0.034522	0.251367	9.04846e-05	0.00659964
FNTA	ENSG00000168522	processed_transcript	-0.0932729	0.00202937	-0.0575733	0.0308886	-0.0759845	9.08527e-05	0.00659964
ZBTB10	ENSG00000205189	protein_coding	-0.170617	0.00585443	-0.176758	0.00674452	-0.172639	9.08103e-05	0.00659964
APBB1	ENSG00000166313	protein_coding	-0.181424	0.00649014	-0.183785	0.0108752	-0.185812	9.28776e-05	0.00661637
RP11-452H21.2	ENSG00000254649	antisense	0.383091	0.00264199	0.29904	0.0232192	0.351761	9.36475e-05	0.00661637
STAU2	ENSG00000040341	protein_coding	-0.110565	0.00151883	-0.0838398	0.0225567	-0.0963654	9.23112e-05	0.00661637
TRIP10	ENSG00000125733	protein_coding	-0.203971	0.0248299	-0.301537	0.00236484	-0.256824	9.29812e-05	0.00661637
TTF1	ENSG00000125482	protein_coding	-0.0971964	0.00786028	-0.0936813	0.00650789	-0.0948672	9.36539e-05	0.00661637
UBE2D3	ENSG00000109332	protein_coding	-0.111198	0.010209	-0.1391	0.00381962	-0.123009	9.29449e-05	0.00661637
DOCK11	ENSG00000147251	protein_coding	-0.144142	0.000751145	-0.0891388	0.0464556	-0.116925	9.57107e-05	0.00673527
NPIPB4	ENSG00000185864	protein_coding	0.266784	0.00153695	0.216492	0.00703851	0.221728	9.83408e-05	0.00679531
POTEI	ENSG00000196834	protein_coding	0.303655	0.00137619	0.178983	0.0368505	0.245633	9.82655e-05	0.00679531
RP11-438E5.1	ENSG00000249307	antisense	-0.25125	0.00609511	-0.23606	0.0133493	-0.250227	9.92044e-05	0.00679531
AF131215.4	ENSG00000254556	sense_intronic	0.27245	0.0112715	0.344912	0.00464013	0.302858	0.00010301	0.00679548
C3orf17	ENSG00000163608	protein_coding	-0.102549	0.00341679	-0.0834723	0.0266532	-0.0970654	0.000102181	0.00679548
CTD-2006C1.2	ENSG00000219665	antisense	-0.118131	0.013899	-0.163322	0.00255059	-0.137391	0.000103463	0.00679548
DNPH1	ENSG00000112667	protein_coding	0.209339	0.00210061	0.164074	0.0212052	0.188336	0.000101028	0.00679548
GPR15	ENSG00000154165	protein_coding	0.853102	0.00645179	0.877331	0.0131009	0.904491	0.000104853	0.00679548
LEMD3	ENSG00000174106	protein_coding	-0.10528	0.00198217	-0.0765616	0.0302728	-0.0915849	0.000103592	0.00679548
ZNF304	ENSG00000131845	protein_coding	-0.152288	0.00929018	-0.15678	0.00474524	-0.152955	0.000104673	0.00679548
DDB1	ENSG00000167986	protein_coding	-0.13328	0.0016324	-0.116265	0.0146482	-0.120688	0.000106574	0.00685648
EPC2	ENSG00000135999	protein_coding	-0.102583	0.00626229	-0.094631	0.00830754	-0.0977986	0.000107331	0.00685648
TPR	ENSG00000047410	protein_coding	-0.0916001	0.0125524	-0.0970822	0.00421622	-0.0937076	0.000109633	0.00693172
ZNF426	ENSG00000130818	protein_coding	-0.131211	0.0048906	-0.0981403	0.0176347	-0.118262	0.000109661	0.00693172
RP11-64P12.3	ENSG00000272281	processed_transcript	0.265185	0.00881242	0.311417	0.00104845	0.263211	0.000113849	0.00702524
RP11-689D3.4	ENSG00000239503	processed_pseudogene	0.257691	0.00358656	0.196643	0.0269114	0.238351	0.000114071	0.00702524
TJP1	ENSG00000104067	protein_coding	0.171335	0.0256995	0.247345	0.00106874	0.201926	0.00011342	0.00702524
ZNF132	ENSG00000131849	protein_coding	-0.317613	0.000597744	-0.140295	0.0442958	-0.221648	0.000113328	0.00702524
RP11-701H24.6	ENSG00000279192	TEC	-0.198313	0.00924612	-0.168122	0.0130941	-0.191779	0.000115084	0.00702794
ZBTB8B	ENSG00000273274	protein_coding	0.141741	0.0165126	0.178973	0.00217172	0.156264	0.000115009	0.00702794
RP11-510H23.1	ENSG00000236548	antisense	0.161785	0.00862992	0.144338	0.0143979	0.164012	0.000117925	0.00717712
SLC25A16	ENSG00000122912	processed_transcript	-0.142409	0.002987	-0.0992685	0.0338769	-0.126095	0.000118754	0.00720322
FBXL4	ENSG00000112234	protein_coding	-0.0945728	0.0196676	-0.144442	0.00132589	-0.114797	0.000119165	0.0072039
MPV17L	ENSG00000156968	protein_coding	0.199713	0.00685827	0.206312	0.00804234	0.202427	0.000124748	0.00736446
TCP1	ENSG00000120438	protein_coding	-0.106129	0.00625445	-0.0897736	0.0136344	-0.0991522	0.000126318	0.00736446
ZNF485	ENSG00000198298	protein_coding	-0.210321	0.00131939	-0.164948	0.00884653	-0.171782	0.000129926	0.00752613
TMEM65	ENSG00000164983	protein_coding	-0.0834442	0.0122177	-0.0980464	0.00372733	-0.0890858	0.000131587	0.00757362
TNPO1	ENSG00000083312	protein_coding	-0.119383	0.00346836	-0.1056	0.0143647	-0.109418	0.00013393	0.00760419
ZDHHC6	ENSG00000023041	protein_coding	-0.110815	0.00130677	-0.0657247	0.0478129	-0.0897991	0.000133215	0.00760419
PARP8	ENSG00000151883	processed_transcript	-0.133187	0.00081335	-0.089998	0.0419693	-0.110422	0.000135059	0.00762723
LRCH1	ENSG00000136141	protein_coding	0.12647	0.00785551	0.153631	0.00272334	0.130836	0.000136191	0.00763836
TANK	ENSG00000136560	protein_coding	-0.125838	0.00218137	-0.127362	0.0054771	-0.1167	0.000136528	0.00763836
GPR37L1	ENSG00000170075	protein_coding	0.233447	0.00479455	0.180968	0.0416629	0.222913	0.00013816	0.00770575
RBPJ	ENSG00000168214	protein_coding	-0.118003	0.00522866	-0.123214	0.00593428	-0.114252	0.000139173	0.00771683
RP4-591N18.2	ENSG00000232564	antisense	0.275397	0.0022504	0.191104	0.0274152	0.233235	0.000139644	0.00771683
2001-12-01	ENSG00000173077	protein_coding	0.158965	0.0052006	0.142866	0.0206516	0.156365	0.000141773	0.00778096
SHOC2	ENSG00000108061	protein_coding	-0.103155	0.00471146	-0.0994319	0.0180363	-0.102969	0.000141389	0.00778096
GATA3	ENSG00000107485	protein_coding	0.401473	0.000795983	0.224096	0.0385546	0.298859	0.000143847	0.00782902
ZNF548	ENSG00000188785	protein_coding	-0.155078	0.00461743	-0.128293	0.01495	-0.141216	0.000146608	0.00790759
CTD-2246P4.1	ENSG00000267065	lincRNA	0.168071	0.0161115	0.187075	0.00237184	0.17319	0.000147083	0.00790957
C4BPB	ENSG00000123843	protein_coding	0.193117	0.00706446	0.210245	0.010436	0.199799	0.000149984	0.00797037
PANK4	ENSG00000157881	protein_coding	-0.124106	0.0084479	-0.112657	0.0205621	-0.123806	0.000152547	0.00805907
CCNG1	ENSG00000113328	protein_coding	-0.106171	0.0148414	-0.138971	0.00186554	-0.115475	0.000155226	0.00808728
COG8	ENSG00000213380	processed_transcript	-0.102974	0.00977503	-0.119053	0.00831291	-0.110961	0.000155326	0.00808728
RP4-751H13.6	ENSG00000204934	antisense	-0.2266	0.00885152	-0.205194	0.0347718	-0.24072	0.000157584	0.00818121
NUP107	ENSG00000111581	protein_coding	-0.128285	0.0116754	-0.159898	0.00262132	-0.137843	0.000159162	0.00821578
MBTPS2	ENSG00000012174	processed_transcript	0.123394	0.00328901	0.114625	0.0132178	0.116556	0.000160732	0.00822608
RP11-486O12.2	ENSG00000247373	lincRNA	0.142793	0.00848355	0.138688	0.00871293	0.139193	0.000159829	0.00822608
MT-ND1	ENSG00000198888	protein_coding	-0.103899	0.00629988	-0.0895726	0.0274264	-0.10158	0.000162832	0.00830996
PPP2R5E	ENSG00000154001	protein_coding	0.138729	0.0142461	0.174698	0.00296701	0.151019	0.000166493	0.00847281
ZNF587B	ENSG00000269343	protein_coding	-0.0974404	0.01161	-0.115774	0.00708576	-0.105524	0.00016827	0.00851513
NACC1	ENSG00000160877	protein_coding	0.240982	0.0248902	0.320213	0.000607545	0.261732	0.000169362	0.00854637
HLX	ENSG00000136630	protein_coding	-0.214675	0.0130464	-0.300752	0.00258507	-0.242287	0.000172779	0.00869447
INPP5A	ENSG00000068383	protein_coding	-0.169769	0.000604816	-0.145816	0.0224559	-0.149573	0.000174794	0.0087071
MIA2	ENSG00000150527	protein_coding	-0.127554	0.00746451	-0.133882	0.017298	-0.134151	0.000174332	0.0087071
PEX1	ENSG00000127980	protein_coding	-0.120658	0.00178518	-0.09122	0.0285036	-0.104618	0.000174603	0.0087071
CEP85L	ENSG00000111860	protein_coding	-0.11077	0.00414052	-0.0864571	0.0296085	-0.100898	0.000176332	0.00872698
TRMT11	ENSG00000066651	protein_coding	-0.1659	0.0018268	-0.107444	0.0290927	-0.13333	0.000177274	0.00874958
RP11-746L20.1	ENSG00000213003	processed_pseudogene	0.208681	0.00655293	0.215629	0.00503375	0.202894	0.000179293	0.00882505
RP11-391L3.4	ENSG00000279021	TEC	0.235013	0.00705693	0.27644	0.00357668	0.233768	0.000179905	0.00883102
CWF19L2	ENSG00000152404	protein_coding	-0.101746	0.0117011	-0.0949531	0.00740548	-0.0974707	0.000186133	0.00896572
DIP2B	ENSG00000066084	retained_intron	-0.173397	0.00154711	-0.12358	0.0287841	-0.143073	0.000185809	0.00896572
ZNF235	ENSG00000159917	nonsense_mediated_decay	-0.169359	0.000437682	-0.115334	0.0220735	-0.129455	0.000187841	0.00902387
PGS1	ENSG00000087157	protein_coding	-0.173953	0.00412929	-0.152592	0.028775	-0.166844	0.000197081	0.00927
RP4-778K6.2	ENSG00000244490	processed_pseudogene	0.32152	0.00457755	0.274138	0.0107207	0.286726	0.000200675	0.0093657
ZNF329	ENSG00000181894	protein_coding	-0.140308	0.0150319	-0.149749	0.0106093	-0.151527	0.000202563	0.00940506
SDCCAG3	ENSG00000165689	protein_coding	-0.175624	0.000910772	-0.102475	0.0353597	-0.131749	0.000219153	0.00999502
DENND6A	ENSG00000174839	protein_coding	-0.0927643	0.0232224	-0.121305	0.0115819	-0.112983	0.000222487	0.0100823
LINC00582	ENSG00000226758	sense_intronic	0.11309	0.00776715	0.11544	0.0100731	0.111937	0.000222745	0.0100823
STAT5A	ENSG00000126561	protein_coding	-0.128116	0.00537381	-0.109293	0.0389025	-0.125824	0.000223465	0.0100895
CTD-2024I7.13	ENSG00000246422	antisense	0.239196	0.00317614	0.21453	0.0233819	0.229778	0.000226439	0.010141
HAP1	ENSG00000173805	protein_coding	0.376278	0.00845717	0.368205	0.0110336	0.3684	0.000226152	0.010141
MIGA1	ENSG00000180488	protein_coding	-0.0751021	0.0215871	-0.0796803	0.0153056	-0.0822902	0.000228275	0.0101625
PVT1	ENSG00000249859	lincRNA	0.257489	0.00542602	0.323034	0.00305884	0.257951	0.000238058	0.0102833
ZNF254	ENSG00000213096	protein_coding	-0.130333	0.0367583	-0.163463	0.00407018	-0.151591	0.000239724	0.010307
ETS2	ENSG00000157557	protein_coding	-0.176971	0.0089238	-0.21535	0.00594711	-0.185735	0.000243797	0.0103557
MLH3	ENSG00000119684	protein_coding	-0.217054	0.0340237	-0.335684	0.00612539	-0.287069	0.000244971	0.0103557
WAPL	ENSG00000062650	retained_intron	-0.105383	0.00618663	-0.0849057	0.0299933	-0.0969595	0.000245192	0.0103557
XPC	ENSG00000154767	protein_coding	-0.123564	0.0120317	-0.110757	0.00963657	-0.117386	0.000244092	0.0103557
ANGEL2	ENSG00000174606	protein_coding	-0.0895912	0.00397537	-0.0603068	0.0405997	-0.0757755	0.000247066	0.0103993
LL22NC03-79E2.1	ENSG00000280080	antisense	0.212388	0.00375717	0.195257	0.0155346	0.195309	0.000256403	0.0107171
RP11-241K18.1	ENSG00000228168	processed_pseudogene	0.468301	0.0168678	0.452448	0.0186797	0.488529	0.000257459	0.0107364
SYNJ2BP	ENSG00000213463	protein_coding	-0.131875	0.00267221	-0.0959199	0.03849	-0.113986	0.000259415	0.0107464
ENPP6	ENSG00000164303	protein_coding	0.257473	0.0104582	0.242441	0.0146275	0.253046	0.000260834	0.0107774
ACAA2	ENSG00000167315	protein_coding	0.16736	0.0052524	0.12097	0.0405802	0.150017	0.000264322	0.0107977
PARG	ENSG00000227345	protein_coding	-0.116899	0.0035649	-0.0958084	0.0292114	-0.105273	0.000263749	0.0107977
ZNF322	ENSG00000181315	protein_coding	-0.150725	0.00157721	-0.113837	0.0249631	-0.124167	0.00026285	0.0107977
ZNF418	ENSG00000196724	protein_coding	-0.417655	0.0019116	-0.301736	0.0109794	-0.326701	0.000263143	0.0107977
ZNF354B	ENSG00000178338	protein_coding	-0.157032	0.0049678	-0.151798	0.0107322	-0.145509	0.000270213	0.0109637
CH507-513H4.1	ENSG00000278996	lincRNA	0.292201	0.0118308	0.258424	0.00459811	0.280273	0.000272261	0.0109972
SIRT1	ENSG00000096717	protein_coding	-0.0955668	0.0156982	-0.102114	0.00607393	-0.0957684	0.000273033	0.0110038
TMEM68	ENSG00000167904	nonsense_mediated_decay	-0.114148	0.00569407	-0.0984422	0.00481389	-0.0962408	0.000274654	0.0110198
ZNF549	ENSG00000121406	protein_coding	-0.104725	0.0148788	-0.0961796	0.0179973	-0.10543	0.0002743	0.0110198
ARGFXP2	ENSG00000265293	processed_pseudogene	0.266367	0.00902283	0.222117	0.0116046	0.238225	0.000282462	0.0112828
RN7SL517P	ENSG00000241939	misc_RNA	0.226775	0.00334257	0.210565	0.0105713	0.200582	0.000282454	0.0112828
MEPCE	ENSG00000146834	retained_intron	-0.116493	0.041661	-0.180643	0.0015252	-0.143708	0.000285185	0.0113632
ZNF720	ENSG00000197302	nonsense_mediated_decay	-0.170982	0.00250928	-0.115186	0.0405954	-0.142363	0.000285735	0.0113632
AMN1	ENSG00000151743	protein_coding	-0.127325	0.00235847	-0.0863942	0.0306206	-0.1026	0.000291623	0.0115463
CYP2R1	ENSG00000186104	protein_coding	-0.133003	0.00128099	-0.0927399	0.0489386	-0.109509	0.000293854	0.0116092
MED13	ENSG00000108510	protein_coding	-0.106293	0.0100404	-0.138036	0.00450619	-0.112618	0.000295194	0.0116366
GNL3L	ENSG00000130119	protein_coding	-0.152158	0.00303713	-0.113678	0.0283714	-0.129773	0.000298718	0.0116987
RP11-165F24.3	ENSG00000227155	antisense	0.136334	0.0300016	0.164657	0.00268453	0.149679	0.0003026	0.011775
AP000240.6	ENSG00000228817	lincRNA	0.17946	0.0121456	0.197786	0.0109489	0.185505	0.000308436	0.0118594
RP11-267M23.1	ENSG00000280123	TEC	-0.263244	0.00748533	-0.193924	0.0411801	-0.239928	0.000306832	0.0118594
RP11-472I20.4	ENSG00000283341	processed_transcript	-0.180867	0.00743444	-0.162731	0.0302713	-0.176344	0.000306287	0.0118594
RP11-61L19.1	ENSG00000266805	sense_intronic	0.233132	0.00657168	0.294736	0.00797678	0.249604	0.000308747	0.0118594
RP11-659P15.1	ENSG00000255146	lincRNA	0.182709	0.0334961	0.217137	0.00996144	0.210291	0.000308512	0.0118594
GGTA1P	ENSG00000204136	processed_transcript	-0.383271	0.00300965	-0.383508	0.0109383	-0.354838	0.000310869	0.0119155
SOCS7	ENSG00000274211	protein_coding	-0.161354	0.0084232	-0.158558	0.00927176	-0.152573	0.000315027	0.0120238
HELLPAR	ENSG00000281344	macro_lncRNA	0.104621	0.009946	0.090376	0.0109631	0.0964021	0.000317671	0.012099
GRAP2	ENSG00000100351	protein_coding	-0.178721	0.0086839	-0.177256	0.0152169	-0.17639	0.000319995	0.0121107
ZNF816	ENSG00000180257	protein_coding	-0.0959734	0.0244754	-0.106032	0.0110765	-0.10564	0.000319407	0.0121107
DDX47	ENSG00000213782	retained_intron	-0.0801369	0.0186481	-0.0878935	0.014181	-0.0869823	0.000325767	0.0122409
CSNK2A1	ENSG00000101266	protein_coding	-0.09978	0.00161664	-0.0726863	0.0263025	-0.079074	0.000328876	0.0122919
B4GAT1	ENSG00000174684	protein_coding	-0.162694	0.00722444	-0.157947	0.016242	-0.15659	0.000335522	0.0123239
EZH1	ENSG00000108799	protein_coding	-0.147791	0.00136909	-0.102447	0.0443619	-0.120931	0.000333288	0.0123239
INTS10	ENSG00000104613	protein_coding	-0.0940873	0.0145441	-0.0683516	0.0170513	-0.0833047	0.000333711	0.0123239
RC3H2	ENSG00000056586	protein_coding	-0.0947565	0.00645384	-0.0935626	0.0125643	-0.0883719	0.000333883	0.0123239
VPS39	ENSG00000166887	protein_coding	0.0707818	0.0407518	0.122467	0.00142317	0.0921383	0.000332254	0.0123239
ZNF829	ENSG00000185869	protein_coding	-0.140792	0.00467709	-0.0990855	0.0454934	-0.122615	0.000338742	0.0123782
ZNF606	ENSG00000166704	protein_coding	-0.115927	0.0202447	-0.137279	0.0116087	-0.129323	0.000341843	0.0124159
ZNF320	ENSG00000182986	processed_transcript	-0.155585	0.0405911	-0.187354	0.0106511	-0.188215	0.000346155	0.012497
RP11-887P2.5	ENSG00000258274	antisense	0.218611	0.016085	0.263883	0.00762996	0.236698	0.000353418	0.0126326
VPS37A	ENSG00000155975	protein_coding	-0.128631	0.00336354	-0.102516	0.0171812	-0.10696	0.000352907	0.0126326
RP11-138A9.1	ENSG00000271204	lincRNA	0.180394	0.00862727	0.168191	0.0146288	0.1734	0.000357678	0.0127068
SP3	ENSG00000172845	protein_coding	-0.0923899	0.00951653	-0.0879805	0.0202947	-0.089341	0.000357061	0.0127068
FAM129A	ENSG00000135842	protein_coding	-0.183544	0.0184295	-0.211184	0.00625514	-0.192625	0.000363599	0.0127934
RP1-102G20.3	ENSG00000223525	sense_intronic	0.179641	0.0071256	0.150506	0.00950628	0.155162	0.000366347	0.012815
RP11-34F20.4	ENSG00000214359	processed_pseudogene	0.233871	0.0149028	0.248873	0.00842162	0.232484	0.000366132	0.012815
DCAF7	ENSG00000136485	protein_coding	0.13535	0.0152503	0.161978	0.00292276	0.136688	0.000379291	0.0129234
KRIT1	ENSG00000001631	protein_coding	-0.093306	0.0107749	-0.0981245	0.00717166	-0.0898071	0.000380204	0.0129234
MTERF1	ENSG00000127989	processed_transcript	-0.302784	0.0182587	-0.336401	0.0159417	-0.331988	0.000379819	0.0129234
ZNF233	ENSG00000159915	protein_coding	0.157349	0.0161538	0.192537	0.00532671	0.166102	0.000374662	0.0129234
ZNF430	ENSG00000118620	protein_coding	-0.10728	0.0221746	-0.116371	0.00801491	-0.111388	0.000376293	0.0129234
OLMALINC	ENSG00000235823	lincRNA	0.138319	0.00512494	0.107898	0.0171668	0.119425	0.00038893	0.0131175
TECPR1	ENSG00000205356	protein_coding	-0.132914	0.0120877	-0.134844	0.028167	-0.138836	0.000391626	0.0131381
MFAP3	ENSG00000037749	protein_coding	-0.116319	0.0152796	-0.125865	0.00675011	-0.115533	0.000392558	0.0131414
AVL9	ENSG00000105778	processed_transcript	-0.0920283	0.0094372	-0.0937496	0.00545248	-0.0843281	0.000398193	0.0132351
ABHD2	ENSG00000140526	protein_coding	-0.161841	0.0200355	-0.183004	0.0251526	-0.185013	0.000399859	0.013266
AP1AR	ENSG00000138660	protein_coding	-0.118695	0.00544954	-0.0929756	0.0433119	-0.108662	0.000418282	0.0136279
ENKUR	ENSG00000151023	protein_coding	-0.30916	0.0110749	-0.314934	0.0390146	-0.33561	0.000423466	0.0137455
HSPD1	ENSG00000144381	protein_coding	-0.100024	0.00818853	-0.0807932	0.0179852	-0.0873218	0.000428082	0.0138454
PPP1R2	ENSG00000184203	protein_coding	-0.0960055	0.0259004	-0.115097	0.00857342	-0.106519	0.000427756	0.0138454
PPA2	ENSG00000138777	protein_coding	-0.105985	0.0174656	-0.0917402	0.0117663	-0.1007	0.000430581	0.0138516
CDA	ENSG00000158825	protein_coding	0.371239	0.00279451	0.239995	0.0405453	0.296638	0.000435727	0.0138931
DICER1	ENSG00000100697	protein_coding	-0.11355	0.00650163	-0.121729	0.0131996	-0.109711	0.000435704	0.0138931
PTPN14	ENSG00000152104	protein_coding	0.211576	0.0128732	0.247985	0.0116291	0.222882	0.000434765	0.0138931
L3MBTL3	ENSG00000198945	protein_coding	-0.104924	0.0236425	-0.119005	0.0187034	-0.118096	0.00044005	0.0139323
CSE1L	ENSG00000124207	protein_coding	-0.131108	0.00538334	-0.123138	0.00702945	-0.114221	0.000442395	0.0139441
UBE4A	ENSG00000110344	protein_coding	-0.161037	0.0028386	-0.101423	0.034899	-0.124493	0.000449097	0.0140704
RP11-182I10.3	ENSG00000226891	lincRNA	0.154142	0.035217	0.194569	0.00783446	0.178742	0.000460577	0.0143801
NRG1	ENSG00000157168	protein_coding	0.439014	0.034706	0.587761	0.00582162	0.507554	0.000466915	0.0144032
PABPC1	ENSG00000070756	protein_coding	0.242468	0.00362295	0.240845	0.00738757	0.219514	0.000465678	0.0144032
UFM1	ENSG00000120686	retained_intron	-0.123953	0.00196555	-0.0753571	0.049309	-0.0960417	0.000463756	0.0144032
ZNF765	ENSG00000196417	processed_transcript	-0.11109	0.00854868	-0.0996243	0.0180247	-0.101779	0.000468076	0.0144144
LINC-PINT	ENSG00000231721	lincRNA	0.125421	0.0201651	0.156736	0.00411816	0.133471	0.000471585	0.0144729
VPS37B	ENSG00000139722	protein_coding	0.139798	0.0128593	0.165985	0.00399144	0.140139	0.000486734	0.0148619
ATXN1	ENSG00000124788	protein_coding	0.0868563	0.0421043	0.117549	0.0145695	0.110326	0.000494105	0.0149351
HSF2	ENSG00000025156	protein_coding	-0.123442	0.0203622	-0.133442	0.0176719	-0.131084	0.000501102	0.0150205
CTC-429P9.3	ENSG00000269044	sense_intronic	-0.111394	0.0232829	-0.103382	0.0312079	-0.116317	0.000508234	0.0151872
TMEM41B	ENSG00000166471	nonsense_mediated_decay	-0.108399	0.0350795	-0.11989	0.0148257	-0.120949	0.000509192	0.0151872
OR7E94P	ENSG00000249646	processed_transcript	-0.195126	0.0422425	-0.277627	0.0136762	-0.254765	0.0005125	0.0152104
RP11-484O2.1	ENSG00000251379	antisense	0.124738	0.0144725	0.128435	0.00732453	0.12075	0.000512018	0.0152104
PREP	ENSG00000085377	protein_coding	0.173795	0.00659242	0.155095	0.0294652	0.162041	0.000523874	0.0153208
ZNF525	ENSG00000203326	retained_intron	-0.184768	0.0102568	-0.178021	0.0208565	-0.179155	0.000523613	0.0153208
BEND2	ENSG00000177324	protein_coding	-0.325019	0.0126217	-0.373954	0.0136999	-0.343605	0.000532425	0.0153883
RP11-163O17.1	ENSG00000251022	antisense	-0.165299	0.00364983	-0.105621	0.0388614	-0.129529	0.000533018	0.0153883
ORC4	ENSG00000115947	protein_coding	-0.115734	0.013506	-0.126576	0.0222477	-0.123585	0.000535542	0.0154118
ZNF585A	ENSG00000196967	nonsense_mediated_decay	-0.146813	0.0236534	-0.160471	0.0189988	-0.158989	0.000537497	0.0154434
CAMKMT	ENSG00000143919	protein_coding	-0.177646	0.00879882	-0.139018	0.0308164	-0.158752	0.000565653	0.0158969
RP11-10E18.7	ENSG00000276809	sense_intronic	0.224476	0.0112609	0.16524	0.0330191	0.199833	0.000567317	0.0158969
PTTG2	ENSG00000250254	protein_coding	0.1941	0.0290984	0.280896	0.00652715	0.231286	0.00058586	0.0162662
ZNF91	ENSG00000167232	processed_transcript	-0.287579	0.00323625	-0.20795	0.0497641	-0.244038	0.000585668	0.0162662
RSBN1L	ENSG00000187257	protein_coding	-0.0992646	0.0117356	-0.102533	0.0208305	-0.0984671	0.000592381	0.0163929
CEP350	ENSG00000135837	protein_coding	-0.0850983	0.0181346	-0.102736	0.00952727	-0.0886127	0.000602624	0.0165998
RP5-1022P6.3	ENSG00000233578	processed_pseudogene	0.225181	0.0203872	0.233906	0.00954515	0.225942	0.000611644	0.0168225
ATP10B	ENSG00000118322	protein_coding	0.190401	0.0200658	0.193836	0.00516862	0.183679	0.000618887	0.0169699
ZFP36L2	ENSG00000152518	protein_coding	0.230838	0.00339526	0.200827	0.0158733	0.19429	0.000622246	0.0170103
CARNMT1	ENSG00000156017	protein_coding	-0.112661	0.0387098	-0.165364	0.0157591	-0.145494	0.000629025	0.0170813
CEP290	ENSG00000198707	protein_coding	-0.160018	0.00236485	-0.1115	0.0431448	-0.126688	0.000626401	0.0170813
TMEM220	ENSG00000187824	protein_coding	-0.177955	0.0135512	-0.157211	0.028652	-0.169138	0.000629197	0.0170813
MINPP1	ENSG00000107789	protein_coding	-0.223003	0.0118604	-0.252755	0.0110221	-0.225244	0.000636415	0.0171059
ATF2	ENSG00000115966	protein_coding	-0.107949	0.00160136	-0.0805995	0.0325916	-0.0848845	0.000645303	0.0172774
CRLF3	ENSG00000176390	processed_transcript	-0.0921099	0.0277785	-0.110144	0.0185139	-0.104383	0.000648324	0.0172774
UPF2	ENSG00000151461	protein_coding	-0.0913691	0.0181302	-0.0911463	0.0157511	-0.0888804	0.000647214	0.0172774
CASD1	ENSG00000127995	protein_coding	-0.0955453	0.0267502	-0.110876	0.00528038	-0.0973823	0.000672837	0.017799
ZNF121	ENSG00000197961	protein_coding	-0.132934	0.00660104	-0.0990309	0.0359822	-0.113174	0.000682525	0.0179761
GADL1	ENSG00000144644	protein_coding	0.115834	0.023294	0.106246	0.0253426	0.116135	0.00068937	0.0180742
C7orf60	ENSG00000164603	protein_coding	-0.15071	0.00846438	-0.126999	0.024227	-0.132913	0.000721246	0.0186685
GTF2H1	ENSG00000110768	protein_coding	-0.0910015	0.0114746	-0.0762431	0.0124044	-0.0777147	0.000723136	0.0186905
CTD-2192J16.20	ENSG00000269693	nonsense_mediated_decay	0.249391	0.00765234	0.211546	0.00950766	0.207541	0.000735066	0.0188905
USP8	ENSG00000138592	protein_coding	-0.0927996	0.00301365	-0.0620188	0.0388283	-0.0707049	0.000739998	0.0189881
OR1I1	ENSG00000094661	protein_coding	0.127291	0.0287899	0.161991	0.0135801	0.144361	0.00074889	0.0191365
TRUB1	ENSG00000165832	protein_coding	-0.0880747	0.0314536	-0.103589	0.0115142	-0.0957809	0.000751081	0.0191653
RP11-78J21.6	ENSG00000280296	TEC	0.268813	0.0125059	0.270501	0.0144998	0.256697	0.000753144	0.0191908
STK38L	ENSG00000211455	protein_coding	-0.113882	0.0140026	-0.101392	0.0263172	-0.107675	0.000782656	0.0195499
PPWD1	ENSG00000113593	retained_intron	-0.107621	0.0303457	-0.15857	0.0116797	-0.131086	0.000795016	0.0197463
ARHGAP1	ENSG00000175220	protein_coding	0.163243	0.0166272	0.205076	0.00506492	0.163903	0.000799556	0.0197702
NGLY1	ENSG00000151092	retained_intron	-0.069612	0.0270462	-0.0733877	0.00518821	-0.0669623	0.000803892	0.019772
CHP1	ENSG00000187446	processed_transcript	0.210611	0.00243453	0.154784	0.029613	0.168654	0.000819021	0.0199947
RP11-651P23.6	ENSG00000239351	processed_pseudogene	0.216353	0.0216523	0.245959	0.0270139	0.239943	0.000818599	0.0199947
ZNF268	ENSG00000090612	protein_coding	-0.108823	0.0147398	-0.0955794	0.0382582	-0.104036	0.000820277	0.0199947
RP4-534N18.4	ENSG00000284702	lincRNA	0.270825	0.0363849	0.339154	0.0127101	0.307339	0.000836275	0.0201142
CEP295	ENSG00000166004	protein_coding	-0.123361	0.00498309	-0.110972	0.0081478	-0.101061	0.000857062	0.0203425
ZNF880	ENSG00000221923	protein_coding	-0.142622	0.00863936	-0.113499	0.04174	-0.125875	0.000880087	0.0206442
RNF26	ENSG00000173456	protein_coding	0.303349	0.00368853	0.276133	0.0187014	0.258652	0.000900191	0.0208981
WFDC1	ENSG00000103175	protein_coding	0.207182	0.0102357	0.18136	0.0441875	0.20059	0.000900041	0.0208981
ZNF30	ENSG00000168661	protein_coding	-0.207859	0.00794968	-0.175947	0.036506	-0.186217	0.000902757	0.0209038
RP11-930O11.2	ENSG00000259483	lincRNA	-0.235483	0.0201914	-0.301648	0.0130865	-0.256121	0.000922799	0.0210613
CRNDE	ENSG00000245694	lincRNA	0.219797	0.0183494	0.221364	0.0169671	0.212759	0.00093229	0.0211526
MBD1	ENSG00000141644	protein_coding	-0.103787	0.0188052	-0.099957	0.0409063	-0.105238	0.000947544	0.0213375
RIOX2	ENSG00000170854	protein_coding	-0.113131	0.0100453	-0.10137	0.0267065	-0.101076	0.000976716	0.0218036
ZCCHC7	ENSG00000147905	protein_coding	-0.169693	0.0123646	-0.150786	0.0402498	-0.162558	0.000980025	0.0218324
CCAR1	ENSG00000060339	protein_coding	-0.138001	0.00353051	-0.102633	0.04354	-0.111922	0.00098789	0.0219124
ZNF649	ENSG00000198093	protein_coding	-0.106572	0.0118168	-0.112006	0.0184666	-0.102438	0.0010055	0.0221628
SLC38A1	ENSG00000111371	protein_coding	-0.142963	0.0142428	-0.10746	0.0359661	-0.124011	0.00102961	0.022503
TTC17	ENSG00000052841	protein_coding	-0.089631	0.0163766	-0.0898478	0.0102363	-0.0814561	0.00104493	0.0226799
CEPT1	ENSG00000134255	processed_transcript	-0.0733195	0.0327359	-0.0892335	0.0108176	-0.0780126	0.00107336	0.0231298
TYW3	ENSG00000162623	protein_coding	-0.0941018	0.0381476	-0.0941098	0.0158523	-0.0959451	0.00107664	0.0231452
RIMKLB	ENSG00000166532	retained_intron	-0.127384	0.0215681	-0.160281	0.0138084	-0.136619	0.00108086	0.0232081
SNRK	ENSG00000163788	protein_coding	-0.106792	0.0170738	-0.0928266	0.0481578	-0.102173	0.00114847	0.0240858
NF2	ENSG00000186575	protein_coding	0.147907	0.0145691	0.162309	0.0069706	0.135784	0.00116456	0.0242259
RP11-346D14.1	ENSG00000259380	lincRNA	0.123544	0.0198825	0.124129	0.0100425	0.115805	0.00119008	0.0246146
ZBTB41	ENSG00000177888	protein_coding	-0.113371	0.0162058	-0.100482	0.0313274	-0.105286	0.0011918	0.0246218
PSME3	ENSG00000131467	processed_transcript	0.131234	0.00970388	0.113066	0.0245671	0.11382	0.00120382	0.0247284
BET1	ENSG00000105829	nonsense_mediated_decay	-0.103738	0.0239874	-0.110453	0.019811	-0.10435	0.00125285	0.025262
EXOSC10	ENSG00000171824	protein_coding	-0.0927332	0.0191163	-0.0955275	0.0242133	-0.0917581	0.00124891	0.025262
ZNF737	ENSG00000237440	protein_coding	-0.169408	0.0464085	-0.203105	0.00401298	-0.174922	0.00124309	0.025262
LIN52	ENSG00000205659	protein_coding	-0.163634	0.00411502	-0.144159	0.019629	-0.138819	0.00126254	0.025297
FAM213A	ENSG00000122378	protein_coding	-0.205261	0.0176249	-0.193505	0.0307033	-0.195416	0.0013235	0.0257546
NDUFV3	ENSG00000160194	processed_transcript	-0.173505	0.00810756	-0.152891	0.0125698	-0.143474	0.0013768	0.0265842
NCK2	ENSG00000071051	protein_coding	-0.121279	0.0234904	-0.152729	0.018004	-0.129839	0.00143953	0.0271835
ZNF131	ENSG00000172262	retained_intron	-0.12769	0.0041022	-0.112351	0.0436524	-0.109531	0.00148169	0.0276608
AC010127.3	ENSG00000236107	antisense	0.221386	0.0393657	0.216265	0.0220883	0.221184	0.00150586	0.0279522
ZNF264	ENSG00000083844	protein_coding	-0.105579	0.0485942	-0.105685	0.0391228	-0.115269	0.00150891	0.0279522
BRAP	ENSG00000089234	protein_coding	-0.0926487	0.0298401	-0.120563	0.0136615	-0.100694	0.00152029	0.0280072
HIP1R	ENSG00000130787	retained_intron	-0.166921	0.0333407	-0.148867	0.0352512	-0.163148	0.00154845	0.0282056
RP5-968D22.3	ENSG00000228697	lincRNA	0.161671	0.0221425	0.18944	0.030457	0.170653	0.00155168	0.0282358
CTC-340A15.2	ENSG00000241956	antisense	0.187022	0.0148624	0.181303	0.0117014	0.164687	0.00156244	0.0283743
PPIG	ENSG00000138398	protein_coding	-0.0962234	0.029799	-0.100311	0.0151374	-0.0929424	0.00158422	0.0285724
PEX13	ENSG00000162928	protein_coding	-0.071149	0.0311026	-0.0690415	0.0498505	-0.0748431	0.00160176	0.0287408
PIGU	ENSG00000101464	protein_coding	-0.161944	0.00562306	-0.140332	0.0351128	-0.136397	0.00161703	0.0289283
CPT1A	ENSG00000110090	protein_coding	0.217436	0.0266082	0.200767	0.0423671	0.213054	0.0016671	0.0294158
MAP4	ENSG00000047849	protein_coding	0.152356	0.0338393	0.205013	0.0117814	0.167251	0.00167229	0.0294158
MMP28	ENSG00000271447	protein_coding	-0.374953	0.0251449	-0.471601	0.0147889	-0.392544	0.00167138	0.0294158
GPAM	ENSG00000119927	protein_coding	-0.119119	0.0168727	-0.103825	0.0340644	-0.107902	0.00169932	0.0296206
NEMF	ENSG00000165525	protein_coding	-0.120123	0.0107371	-0.112027	0.0289026	-0.108282	0.00170488	0.0296747
RP11-15H20.6	ENSG00000284428	lincRNA	-0.104557	0.0488367	-0.120069	0.0449837	-0.122958	0.00171566	0.0298265
ZNF382	ENSG00000161298	protein_coding	-0.195414	0.0160562	-0.154475	0.0401205	-0.168171	0.00173211	0.0300038
ZNF257	ENSG00000197134	nonsense_mediated_decay	-0.418411	0.0244608	-0.419006	0.0311706	-0.420884	0.00174103	0.0300841
TSR1	ENSG00000167721	protein_coding	-0.115603	0.0179463	-0.0874883	0.0444168	-0.100183	0.00175693	0.0302576
DGCR11	ENSG00000273311	sense_intronic	0.130672	0.0384207	0.140874	0.0293405	0.140133	0.00177407	0.0303604
RP11-701H24.5	ENSG00000270704	sense_intronic	-0.220484	0.0250325	-0.207944	0.0466663	-0.219208	0.0017746	0.0303604
MARK2	ENSG00000072518	protein_coding	0.144143	0.0191012	0.137787	0.0383632	0.139387	0.00178951	0.0304996
ZNF589	ENSG00000164048	protein_coding	-0.114355	0.0233757	-0.103274	0.0492642	-0.109844	0.00179445	0.030526
TRABD2A	ENSG00000186854	protein_coding	-0.189039	0.0385386	-0.190256	0.022147	-0.189764	0.00191201	0.0317159
HDAC6	ENSG00000094631	protein_coding	-0.0916981	0.0295583	-0.0919554	0.0312492	-0.0900572	0.00192511	0.0317765
CCDC18	ENSG00000122483	protein_coding	-0.187267	0.0170203	-0.206448	0.0189333	-0.179312	0.00198885	0.0324
RP11-574K11.28	ENSG00000271816	processed_transcript	0.120893	0.0246716	0.128505	0.0463023	0.123989	0.0020179	0.0327514
TSHZ3	ENSG00000121297	protein_coding	0.247754	0.0222354	0.263444	0.0196748	0.235336	0.00204182	0.0330489
SASH1	ENSG00000111961	retained_intron	0.454102	0.0220399	0.440436	0.0343411	0.434314	0.00206031	0.0331946
MAP2K4	ENSG00000065559	protein_coding	-0.101109	0.0294221	-0.0957645	0.0413807	-0.0999874	0.00207395	0.0333244
GIN1	ENSG00000145723	nonsense_mediated_decay	-0.0907684	0.0302532	-0.0950027	0.0417395	-0.0934063	0.00211715	0.0336547
C22orf39	ENSG00000242259	nonsense_mediated_decay	-0.0855678	0.0298776	-0.0851731	0.0446888	-0.086084	0.00214608	0.0339137
TMX2	ENSG00000213593	nonsense_mediated_decay	-0.102728	0.00564055	-0.0909926	0.0305151	-0.084134	0.00215004	0.0339464
ZNF273	ENSG00000198039	processed_transcript	-0.112732	0.0179645	-0.135927	0.0125963	-0.108134	0.00223206	0.0347842
PCBP1	ENSG00000169564	protein_coding	0.187858	0.00857835	0.164073	0.0289563	0.154422	0.00241944	0.0361244
FAM20C	ENSG00000177706	protein_coding	0.329032	0.0183012	0.299605	0.0358584	0.305684	0.00246375	0.0365907
NDC1	ENSG00000058804	protein_coding	-0.155041	0.00718521	-0.139929	0.0394251	-0.132278	0.00247752	0.0367153
RP11-523H20.5	ENSG00000159239	nonsense_mediated_decay	0.106886	0.0441433	0.109221	0.0318955	0.110291	0.00249437	0.0367726
EPHX2	ENSG00000120915	protein_coding	-0.112823	0.0244499	-0.127097	0.0492	-0.122608	0.00251908	0.0370157
CTPS2	ENSG00000047230	protein_coding	-0.100377	0.0401568	-0.105774	0.019161	-0.0975251	0.00252165	0.0370233
RP11-815J21.3	ENSG00000259276	antisense	0.182885	0.0338949	0.201061	0.0402746	0.190913	0.00253465	0.0371536
ZNF577	ENSG00000161551	nonsense_mediated_decay	-0.218655	0.0355223	-0.247561	0.0399401	-0.234513	0.00256319	0.037329
CNOT7	ENSG00000198791	protein_coding	-0.103988	0.0190628	-0.0875448	0.0369108	-0.0892684	0.00262877	0.0377348
IL6ST	ENSG00000134352	protein_coding	-0.144693	0.0336772	-0.168526	0.0243277	-0.148469	0.00268484	0.0379917
NOM1	ENSG00000146909	protein_coding	-0.11316	0.0220503	-0.104772	0.0327287	-0.102003	0.0027193	0.038302
GGNBP2	ENSG00000278311	protein_coding	-0.0740277	0.0259757	-0.0609309	0.0458508	-0.0657099	0.00276288	0.0387386
WRN	ENSG00000165392	protein_coding	-0.109716	0.0442679	-0.164777	0.00949155	-0.123882	0.00278005	0.0388538
SMIM8	ENSG00000111850	protein_coding	-0.0998924	0.0417427	-0.114042	0.0297589	-0.104178	0.00283787	0.0392916
AC007743.1	ENSG00000233251	antisense	0.186417	0.0108027	0.135248	0.041644	0.146869	0.00285517	0.0394082
FSTL1	ENSG00000163430	protein_coding	-0.450423	0.0156395	-0.501481	0.0314109	-0.427511	0.00308793	0.0413114
RP11-391L3.3	ENSG00000279476	TEC	0.174166	0.0479083	0.194066	0.0163633	0.174429	0.0032866	0.0429044
ZNF350	ENSG00000256683	protein_coding	-0.0885223	0.0351787	-0.100967	0.0431392	-0.0935777	0.00336635	0.0434124
FAM132B	ENSG00000178752	retained_intron	0.661638	0.0230804	0.655677	0.0301465	0.610025	0.0034342	0.0438097
MFF	ENSG00000168958	protein_coding	-0.099839	0.016316	-0.076616	0.0444135	-0.0802069	0.00345946	0.0438933
NDUFB10	ENSG00000140990	protein_coding	0.0717546	0.0470893	0.0915731	0.0327861	0.0794592	0.00350333	0.0440803
MALT1	ENSG00000172175	protein_coding	-0.0795858	0.0396702	-0.0728058	0.043599	-0.0752407	0.00351075	0.0441103
SLAIN2	ENSG00000109171	protein_coding	-0.215722	0.0056793	-0.143733	0.0389973	-0.151066	0.00374229	0.0456388
TAF6L	ENSG00000162227	protein_coding	-0.133884	0.0210338	-0.128065	0.0469758	-0.122822	0.00379639	0.0459007
PLCG1	ENSG00000124181	protein_coding	-0.157266	0.0330011	-0.123667	0.0471279	-0.136043	0.00380048	0.0459193
SRSF8	ENSG00000263465	protein_coding	-0.126057	0.0270474	-0.126444	0.0482091	-0.121757	0.00395713	0.0470236
DNAJC2	ENSG00000105821	protein_coding	-0.111748	0.0112464	-0.0887788	0.048441	-0.0885716	0.00418094	0.0484995
FBLN2	ENSG00000163520	protein_coding	-0.356306	0.0308494	-0.367571	0.0360087	-0.346291	0.00441386	0.0499874
PAPD4	ENSG00000164329	retained_intron	-0.0789953	0.0195989	-0.0679188	0.0415162	-0.0657493	0.00451064	0.0504715
TXK	ENSG00000074966	protein_coding	-0.156911	0.0386392	-0.170589	0.0333913	-0.155828	0.00462167	0.0511982
ZGRF1	ENSG00000138658	protein_coding	-0.170948	0.00605673	-0.138894	0.0340114	-0.126693	0.00469168	0.051537
RP11-326C3.2	ENSG00000255026	antisense	-0.257467	0.0197873	-0.255969	0.0375251	-0.227245	0.0049758	0.0531983
ZNF528	ENSG00000167555	protein_coding	-0.133454	0.0449651	-0.17293	0.014907	-0.13462	0.00501359	0.0533805
TRPC1	ENSG00000144935	protein_coding	-0.205649	0.0299548	-0.217159	0.046435	-0.198708	0.00505673	0.0535864
CYTIP	ENSG00000115165	protein_coding	-0.0858676	0.0314016	-0.0922146	0.0426663	-0.0824802	0.00523249	0.0546264
ALG10	ENSG00000139133	protein_coding	-0.133159	0.0128687	-0.127696	0.0301882	-0.110079	0.00527726	0.054949
DLG1	ENSG00000075711	protein_coding	-0.104377	0.0349403	-0.0980022	0.040526	-0.0934639	0.00564829	0.0570981
RP11-362F19.2	ENSG00000250189	processed_pseudogene	0.250611	0.0372122	0.260279	0.0397927	0.236755	0.00577598	0.0575203
FAN1	ENSG00000198690	protein_coding	-0.103313	0.0350286	-0.10796	0.0374468	-0.0957019	0.00621404	0.0593877
RP11-540A21.3	ENSG00000246273	antisense	-0.175298	0.0362202	-0.219398	0.041186	-0.180598	0.0066971	0.061906
EIF4G1	ENSG00000114867	protein_coding	0.126732	0.0353866	0.164711	0.0215295	0.127591	0.00767669	0.0669807

## Sheet: Supp T4
Gene	P-value	Rho
NRG1	2.2e-16	0.89
TRPC1	2.2e-16	0.77
FBLN2	1.63e-07	0.71
SESN1	2.69e-06	0.64
SMAD5	0.0003	0.51
SPAST	0.03	0.32
CCND3	0.0405	0.3
Supplementary Table 4 – qPCR validation of RNAseq quantification of a selection of genes related to PAH. Genes were selected by relevance to PAH from literature, SPAST was selected due to its stability across samples (utility as a control gene for normalisation)

## Sheet: Supp T5
Variable	Coefficient
(Intercept)	1.86077
RP11-574K11.28	0.000781
RP11-2J18.1	0.000604
NRG1	0.000163
AC009299.4	0.000151
RP11-241K18.1	0.000151
RP11-480C16.1	0.000135
RP11-379H18.1	0.000105
RP4-534N18.4	9.08e-05
CTD-2192J16.20	4.68e-05
CPT1A	3.2e-05
ZFP36L2	1.74e-05
CDA	3.87e-06
CCND3	-3.7e-06
MAP3K7CL	-1.1e-05
ZNF486	-1.5e-05
RP11-678G14.2	-2.8e-05
ZNF763	-5.4e-05
GGTA1P	-5.4e-05
TLR5	-5.9e-05
FAM213A	-8.2e-05
ZNF132	-9.2e-05
TRIP10	-0.00032
RP4-751H13.6	-0.00034
B4GAT1	-0.00055
RP11-701H24.5	-0.00057
Supplementary Table 5 – RNAs selected by lasso modelling to distinguish PAH from healthy controls in a combined 48 controls and 240 patients from the RNA discovery and validation analyses

## Sheet: Supp T6
	AUC	Best cut-off	Sensitivity	Specificity	Sig.	p.FDR
RP4-751H13.6	0.683	62.5	0.5625	0.7607	6.5e-05	0.002
RP11-701H24.5	0.6437	61.239	0.7292	0.5855	0.002	0.022
RP4-534N18.4	0.6329	64.017	0.8125	0.4444	0.004	0.031
NRG1	0.625	295.56	0.7708	0.4829	0.006	0.04
MAP3K7CL	0.6165	2161	0.4583	0.7308	0.011	0.055
B4GAT1	0.6097	177.5	0.7708	0.4615	0.017	0.069
CDA	0.5948	238	0.6042	0.6282	0.039	0.123
CPT1A	0.5945	1584	0.4583	0.7265	0.039	0.123
ZNF132	0.5839	195.5	0.6458	0.5342	0.067	0.187
TLR5	0.5782	1167.7	0.5625	0.6709	0.088	0.204
ZFP36L2	0.5778	3777.5	0.5208	0.6966	0.09	0.204
ZNF763	0.573	212.64	0.3958	0.7607	0.111	0.221
FAM213A	0.5723	186.95	0.625	0.5385	0.115	0.221
CCND3	0.5618	3116.2	0.4583	0.6709	0.178	0.297
RP11-241K18.1	0.5608	59.009	0.6667	0.4829	0.185	0.297
AC009299.4	0.5601	20.5	0.5625	0.5812	0.19	0.297
RP11-480C16.1	0.556	278.23	0.625	0.5299	0.222	0.327
RP11-2J18.1	0.5485	56.409	0.1667	0.6923	0.29	0.403
ZNF486	0.5445	663.7	0.4167	0.7479	0.332	0.437
GGTA1P	0.5418	884.5	0.1875	0.9402	0.363	0.453
RP11-379H18.1	0.5344	157.08	0.4167	0.688	0.454	0.54
TRIP10	0.5298	94.5	0.8333	0.2906	0.516	0.587
RP11-574K11.28	0.5146	156.16	0.5833	0.5171	0.751	0.816
CTD-2192J16.20	0.5047	93.337	0.75	0.141	0.919	0.937
RP11-678G14.2	0.5037	38.033	0.7292	0.4145	0.937	0.937
Supplementary Table 6: Survival analysis of diagnostic RNAs. AUC: area under the ROC curve.

## Sheet: Supp T7
	RNA discovery		RNA validation		Combined discovery and validation
gene	log Fold Change in discovery	Sig.	log Fold Change in validation	Sig.	Overall log fold change	Sig.
EPDR1	0.25	0.21	-0.12	0.59	0.09	0.53
LPAR6	-0.09	0.33	0	0.99	-0.01	0.82
MGAT5	-0.12	0.21	0.01	0.92	-0.1	0.15
MKLN1	-0.05	0.59	-0.01	0.92	-0.09	0.24
PIAS1	0.02	0.82	-0.03	0.8	-0.01	0.89
RALGPS2	-0.1	0.57	-0.03	0.87	-0.06	0.61
RAPGEF2	0.05	0.58	0	0.98	0	0.98
RHOQ	-0.04	0.68	0	0.99	-0.02	0.74
SCD5	-0.05	0.7	-0.05	0.72	0	0.99
TPD52	-0.1	0.39	-0.07	0.54	-0.11	0.2
ZNF652	-0.05	0.57	-0.04	0.71	-0.06	0.34
Supplementary Table 7 - Analysis of RNAs between PAH responders and non-responders to vasoreactivity testing. Log fold-change, logFC; average log counts per million, logCPM; F-statistic, F.

## Sheet: Supp T8
Genes			PAH Cohort		PAH Meta-analysis			IPAH Meta-analysis
gene	GeneID	EntrezGene	Overall log fold change	Sig.	ES: log2(FC)	p-value	FDR	ES: log2(FC)	p-value
Same direction, significant, meeting FDR in both meta-analyses											Supplementary Table 8 - Results of meta-analysis of PAH transcriptomic studies in blood samples for RNAs associated with PAH. PAH Cohort refers to results from current analysis.
DDX17	ENSG00000100201	10521	-0.1168	4.3e-07	-0.59	0.002	0.023	-0.817	0.002
RASA2	ENSG00000155903	5922	-0.1353	4.6e-07	-0.861	0.0005	0.008	-0.597	0.0005
ATM	ENSG00000149311	472	-0.1308	3.4e-06	-0.767	7e-08	9e-06	-0.831	5e-06
UHRF2	ENSG00000147854	115426	-0.1409	3.7e-06	-0.493	0.0006	0.01	-0.586	0.002
ITGA6	ENSG00000091409	3655	-0.2042	9.5e-06	-1.137	0.0001	0.003	-0.874	0.002
OXNAD1	ENSG00000154814	92106	-0.1833	1e-05	-1.118	9e-07	7e-05	-1.099	2e-08
ATG12	ENSG00000145782	9140	-0.1176	1e-05	-0.634	0.0007	0.011	-0.69	0.0001
SESN1	ENSG00000080546	27244	-0.2046	2e-05	-1.194	7e-05	0.002	-1.212	0.0007
ZNF160	ENSG00000170949	90338	-0.1128	3.3e-05	-0.806	6e-08	8e-06	-0.717	0.0001
KLHL28	ENSG00000179454	54813	-0.105	3.5e-05	-0.501	0.003	0.032	-0.592	0.001
GPRASP1	ENSG00000198932	9737	-0.2302	3.7e-05	-0.952	0.0004	0.007	-0.688	0.0001
ZNF506	ENSG00000081665	440515	-0.1547	4.5e-05	-0.953	0.0001	0.002	-1.2	9e-06
PEX1	ENSG00000127980	5189	-0.1082	5.4e-05	-0.94	1e-06	9e-05	-0.915	2e-07
BBX	ENSG00000114439	56987	-0.1024	5.9e-05	-1.115	2e-05	0.0006	-1.205	2e-05
PPP1R2	ENSG00000184203	5504	-0.1043	5.9e-05	-0.822	3e-05	0.001	-1.013	1e-08
TRMT11	ENSG00000066651	60487	-0.1371	7.3e-05	-0.906	2e-10	8e-08	-0.934	3e-07
ZNF329	ENSG00000181894	79673	-0.1515	0.00014	-1.047	6e-12	6e-09	-0.99	3e-07
HSF2	ENSG00000025156	3298	-0.1368	0.00019	-1.207	2e-06	0.0001	-0.95	0.0003
CEP85L	ENSG00000111860	387119	-0.1003	0.0002	-1.107	5e-12	5e-09	-1.1	1e-07
MIGA1	ENSG00000180488	374986	-0.0811	0.00022	-0.43	0.003	0.029	-0.592	0.002
ZNF549	ENSG00000121406	256051	-0.1042	0.0003	-0.5	0.003	0.033	-0.578	0.002
SYNJ2BP	ENSG00000213463	55333	-0.1098	0.00031	-0.736	0.001	0.014	-0.82	0.0006
FAM213A	ENSG00000122378	84293	-0.2062	0.00033	-0.769	2e-07	2e-05	-0.705	0.0002
UFM1	ENSG00000120686	51569	-0.0986	0.00033	-0.502	0.0002	0.004	-0.508	0.003
L3MBTL3	ENSG00000198945	84456	-0.1183	0.0004	-0.731	6e-07	5e-05	-0.816	0.0003
ATF2	ENSG00000115966	1386	-0.0845	0.00051	-0.816	0.0009	0.013	-1.297	0.0002
ZCCHC7	ENSG00000147905	84186	-0.1637	0.00052	-0.888	0.002	0.022	-0.73	0.0001
SLC38A1	ENSG00000111371	81539	-0.1254	0.00094	-1.299	2e-05	0.0006	-1.116	4e-06
PLCG1	ENSG00000124181	5335	-0.1446	0.00117	-0.804	1e-08	2e-06	-0.826	2e-06
EPHX2	ENSG00000120915	2053	-0.1267	0.00165	-0.874	8e-10	2e-07	-0.883	1e-06
IL6ST	ENSG00000134352	3572	-0.1476	0.00176	-0.951	5e-06	0.0003	-1.013	3e-07
TSR1	ENSG00000167721	55720	-0.0997	0.00192	-0.499	0.0003	0.006	-0.579	0.001
TXK	ENSG00000074966	7294	-0.159	0.00351	-0.636	3e-05	0.0009	-0.619	0.0003
MALT1	ENSG00000172175	10892	-0.0735	0.00418	-0.662	2e-05	0.0006	-0.852	0.0004
Same direction, significant, meeting FDR in PAH meta-analysis
PTAR1	ENSG00000188647	375743	-0.1675	1.3e-08	-0.743	0.0005	0.008	-0.713	0.103
RBM27	ENSG00000091009	54439	-0.1371	1.3e-07	-0.736	0.0005	0.009	-0.589	0.048
ZNF211	ENSG00000121417	10520	-0.1662	1.7e-07	-0.438	0.001	0.015	-0.506	0.003
UBR1	ENSG00000159459	197131	-0.1185	4.5e-07	-0.399	0.005	0.047	-0.364	0.076
CCNB1IP1	ENSG00000100814	57820	-0.1501	5.6e-07	-0.715	4e-05	0.001	-0.334	0.295
AMD1	ENSG00000123505	262	-0.1604	2e-06	-0.614	1e-05	0.0005	-0.266	0.466
ARHGAP12	ENSG00000165322	94134	-0.1491	2.1e-06	-0.708	0.002	0.023	-0.657	0.033
BCLAF1	ENSG00000029363	9774	-0.1269	2.2e-06	-0.927	5e-06	0.0002	-0.706	0.032
ZNF33A	ENSG00000189180	7581	-0.1215	6.5e-06	-0.459	0.005	0.046	-0.594	0.048
CEP120	ENSG00000168944	153241	-0.1259	7.1e-06	-0.695	0.0006	0.01	-0.627	0.019
EIF4A2	ENSG00000156976	100302143	-0.141	7.6e-06	-0.825	0.0005	0.008	-0.698	0.011
NR1D2	ENSG00000174738	9975	-0.1504	9.8e-06	-0.87	9e-05	0.002	-0.844	0.004
C12orf45	ENSG00000151131	121053	-0.1771	1e-05	-0.497	0.005	0.044	-0.224	0.389
TUBE1	ENSG00000074935	51175	-0.1358	1.7e-05	-0.409	0.004	0.04	-0.496	0.008
CREBRF	ENSG00000164463	153222	-0.1162	3.2e-05	-0.551	0.0003	0.006	-0.338	0.083
ZBTB14	ENSG00000198081	7541	-0.1194	7.1e-05	-0.662	0.001	0.014	-0.604	0.008
DENND6A	ENSG00000174839	201627	-0.114	0.00019	-0.613	0.001	0.015	-0.596	0.027
CSE1L	ENSG00000124207	1434	-0.1149	0.00031	-0.505	0.0002	0.003	-0.49	0.004
CDA	ENSG00000158825	978	0.29127	0.00034	0.721	0.001	0.018	0.32	0.057
SNRK	ENSG00000163788	54861	-0.099	0.0004	-0.884	5e-05	0.001	-0.724	0.032
ZNF525	ENSG00000203326	170958	-0.1811	0.00044	-0.499	0.001	0.016	-0.705	0.017
CASD1	ENSG00000127995	64921	-0.097	0.00056	-0.427	0.002	0.023	-0.372	0.034
ZNF121	ENSG00000197961	7675	-0.1133	0.00069	-0.398	0.006	0.048	-0.281	0.126
HIP1R	ENSG00000130787	9026	-0.1695	0.00091	-0.745	0.0001	0.003	-0.391	0.106
ZNF589	ENSG00000164048	51385	-0.1117	0.00125	-0.476	0.001	0.015	-0.49	0.01
FAM20C	ENSG00000177706	56975	0.30894	0.00179	0.7	0.001	0.018	0.679	0.062
SASH1	ENSG00000111961	23328	0.43714	0.00198	0.564	0.003	0.033	0.446	0.012
CNOT7	ENSG00000198791	29883	-0.0893	0.00216	-0.734	0.002	0.022	-0.302	0.272
CYTIP	ENSG00000115165	9595	-0.0802	0.00285	-0.474	0.005	0.047	-0.591	0.036
FBLN2	ENSG00000163520	2199	-0.3552	0.00299	-0.707	0.0003	0.006	-0.493	0.005
DLG1	ENSG00000075711	1739	-0.0987	0.00326	-0.815	0.003	0.028	-0.6	0.01
FAN1	ENSG00000198690	22909	-0.0964	0.00545	-0.454	0.002	0.021	-0.504	0.057
TRPC1	ENSG00000144935	7220	-0.1968	0.00571	-0.691	0.0008	0.011	-0.783	0.004
Same direction and significant in PAH meta-analysis
RLIM	ENSG00000131263	51132	-0.1289	3.1e-07	-0.491	0.038	0.182	-0.78	2e-05
RYK	ENSG00000163785	6259	-0.1094	4e-05	-0.45	0.015	0.095	-0.555	0.001
SF3B1	ENSG00000115524	23451	-0.1217	4.4e-05	-0.793	0.031	0.157	-1.05	0.0009
ZNF430	ENSG00000118620	80264	-0.1123	0.00029	-0.412	0.043	0.195	-0.536	0.003
BTAF1	ENSG00000095564	9044	-0.1597	5.7e-08	-0.35	0.011	0.078	-0.506	0.004
ZFAND1	ENSG00000104231	79752	-0.1565	5.3e-07	-0.766	0.021	0.121	-0.632	0.133
ZNF24	ENSG00000172466	7572	-0.1135	9.4e-07	-0.549	0.015	0.095	-0.51	0.096
HECTD1	ENSG00000092148	25831	-0.1055	1.1e-06	-0.342	0.027	0.142	-0.208	0.255
STAG2	ENSG00000101972	10735	-0.1118	2.5e-06	-0.669	0.019	0.112	-0.591	0.047
PCF11	ENSG00000165494	51585	-0.1205	3e-06	-0.591	0.027	0.142	-0.592	0.084
RIF1	ENSG00000080345	55183	-0.1197	3.5e-06	-0.337	0.011	0.079	-0.394	0.019
ZC3H11A	ENSG00000058673	9877	-0.1015	5.1e-06	-0.582	0.012	0.085	-0.724	0.017
HELQ	ENSG00000163312	113510	-0.1141	1.1e-05	-0.333	0.02	0.118	-0.502	0.084
BACE1	ENSG00000186318	23621	0.25523	1.2e-05	0.299	0.03	0.153	0.369	0.034
TOPORS	ENSG00000197579	10210	-0.1474	1.3e-05	-0.346	0.012	0.083	-0.405	0.115
HOMER1	ENSG00000152413	9456	-0.2767	1.6e-05	-0.481	0.031	0.159	-0.658	0.021
TMED4	ENSG00000158604	222068	-0.0872	1.9e-05	-0.389	0.01	0.072	-0.307	0.114
SRSF10	ENSG00000188529	10772	-0.0902	2.5e-05	-0.751	0.016	0.103	-0.62	0.128
CRLF3	ENSG00000176390	51379	-0.102	2.6e-05	-0.69	0.039	0.185	-0.739	0.068
RP4-751H13.6	ENSG00000204934	401431	-0.2572	3e-05	-0.74	0.028	0.147	-0.512	0.135
PPP2R2D	ENSG00000175470	55844	-0.0969	3.1e-05	-0.452	0.028	0.147	-0.348	0.073
SENP7	ENSG00000138468	57337	-0.1201	3.3e-05	-0.593	0.008	0.061	-0.539	0.004
ATP5S	ENSG00000125375	27109	-0.2631	3.8e-05	-0.368	0.039	0.185	-0.48	0.017
ACAA2	ENSG00000167315	10449	0.15995	3.8e-05	0.366	0.006	0.05	0.152	0.36
ARHGAP5	ENSG00000100852	394	-0.1645	5.5e-05	-0.524	0.013	0.089	-0.687	0.016
APBB1	ENSG00000166313	322	-0.1903	5.9e-05	-0.659	0.015	0.094	-0.486	0.132
MBTD1	ENSG00000011258	54799	-0.0927	6.4e-05	-0.561	0.006	0.051	-0.634	0.018
CEP290	ENSG00000198707	80184	-0.1324	6.6e-05	-0.79	0.034	0.167	-0.537	0.215
LEMD3	ENSG00000174106	23592	-0.0898	9e-05	-0.694	0.024	0.133	-0.591	0.091
PARP8	ENSG00000151883	79668	-0.1105	0.00014	-0.425	0.04	0.188	-0.322	0.249
SIRT1	ENSG00000096717	23411	-0.094	0.00022	-0.645	0.011	0.08	-0.69	0.009
CYP2R1	ENSG00000186104	120227	-0.1094	0.00023	-0.514	0.024	0.134	-0.299	0.088
HSPD1	ENSG00000144381	3329	-0.0879	0.00024	-0.485	0.041	0.19	-0.162	0.36
TMEM41B	ENSG00000166471	440026	-0.1185	0.00024	-0.434	0.016	0.101	-0.295	0.078
DDX47	ENSG00000213782	51202	-0.0868	0.0003	-0.612	0.035	0.171	-0.198	0.647
ZNF829	ENSG00000185869	374899	-0.1223	0.00037	-0.593	0.015	0.095	-0.462	0.013
PSME3	ENSG00000131467	10197	0.1171	0.0004	0.366	0.006	0.053	0.303	0.129
ZNF91	ENSG00000167232	7644	-0.2465	0.00045	-0.631	0.015	0.097	-0.575	0.064
NRG1	ENSG00000157168	3084	0.48804	0.00063	0.392	0.02	0.119	-0.087	0.628
WFDC1	ENSG00000103175	58189	0.20546	0.00063	0.339	0.018	0.108	0.549	0.003
CEP295	ENSG00000166004	85459	-0.1018	0.00081	-0.471	0.015	0.095	-0.569	0.027
ARHGAP1	ENSG00000175220	392	0.16323	0.00088	0.714	0.009	0.067	0.341	0.381
ZNF131	ENSG00000172262	7690	-0.1099	0.0011	-0.45	0.04	0.187	-0.409	0.11
CPT1A	ENSG00000110090	1374	0.21896	0.0011	0.478	0.032	0.161	0.064	0.78
ZNF273	ENSG00000198039	10793	-0.114	0.00111	-0.495	0.045	0.203	-0.575	0.005
TYW3	ENSG00000162623	127253	-0.0959	0.00113	-0.353	0.014	0.089	-0.237	0.198
ZNF264	ENSG00000083844	9422	-0.1128	0.00145	-0.712	0.024	0.133	-0.787	0.039
NDC1	ENSG00000058804	55706	-0.1308	0.00174	-0.334	0.015	0.098	-0.255	0.148
ZNF577	ENSG00000161551	84765	-0.2322	0.00178	-0.445	0.015	0.094	-0.509	0.048
TSHZ3	ENSG00000121297	57616	0.23604	0.00205	0.389	0.049	0.213	0.033	0.892
SLAIN2	ENSG00000109171	57606	-0.1509	0.00368	-0.573	0.006	0.053	0.034	0.949
Same direction in PAH meta-analysis
ZNF548	ENSG00000188785	147694	-0.1462	5.2e-05	-0.788	0.064	0.254	-1.165	3e-09
TNPO1	ENSG00000083312	3842	-0.111	7.2e-05	-0.363	0.199	0.496	-0.659	0.002
SAMD8	ENSG00000156671	142891	-0.1429	9.1e-10	-0.365	0.321	0.637	-0.644	0.162
RSRC2	ENSG00000111011	65117	-0.1437	2.7e-09	-0.284	0.233	0.54	-0.45	0.068
SLC16A10	ENSG00000112394	117247	-0.3811	5e-08	-0.335	0.287	0.602	-0.411	0.195
TEX10	ENSG00000136891	54881	-0.1155	5.1e-08	-0.292	0.09	0.314	-0.317	0.141
HLTF	ENSG00000071794	6596	-0.1856	6.7e-08	-0.571	0.124	0.381	-0.384	0.352
RALA	ENSG00000006451	5898	0.18145	2.7e-07	0.149	0.627	0.852	0.124	0.702
SCFD2	ENSG00000184178	152579	-0.2229	4.4e-07	-0.216	0.131	0.392	-0.138	0.451
CHD9	ENSG00000177200	80205	-0.1578	6.7e-07	-0.31	0.372	0.684	-0.347	0.494
ZNF141	ENSG00000131127	7700	-0.1319	7.8e-07	-0.292	0.133	0.395	-0.231	0.357
RBM5	ENSG00000003756	10181	-0.1007	8.5e-07	-0.216	0.303	0.619	-0.298	0.367
ZNF397	ENSG00000186812	84307	-0.1058	8.9e-07	-0.106	0.703	0.892	-0.293	0.45
SEC23A	ENSG00000100934	10484	-0.1013	1.3e-06	-0.228	0.445	0.739	-0.372	0.27
KAT8	ENSG00000103510	84148	-0.123	1.3e-06	-0.414	0.125	0.382	-0.629	0.069
ACAP2	ENSG00000114331	23527	-0.0979	1.7e-06	-0.007	0.982	0.994	-0.366	0.346
DENND4C	ENSG00000137145	55667	-0.132	2.2e-06	-0.298	0.083	0.298	-0.397	0.061
PTPRC	ENSG00000081237	5788	-0.1248	2.4e-06	-0.382	0.122	0.377	-0.69	0.056
PTGR1	ENSG00000106853	22949	0.16852	4.2e-06	0.146	0.547	0.807	0.275	0.397
HIF1A	ENSG00000100644	3091	-0.1704	4.5e-06	-0.161	0.479	0.762	-0.281	0.328
ALG8	ENSG00000159063	79053	-0.111	4.9e-06	-0.336	0.088	0.309	-0.108	0.537
SETX	ENSG00000107290	23064	-0.1153	5.1e-06	-0.096	0.675	0.878	-0.325	0.234
ZNF763	ENSG00000197054	284390	-0.2511	5.3e-06	-0.142	0.381	0.692	-0.264	0.152
ZNF627	ENSG00000198551	199692	-0.1159	5.8e-06	-0.172	0.227	0.532	-0.087	0.636
PRKD3	ENSG00000115825	23683	-0.1575	6.9e-06	-0.259	0.194	0.489	-0.388	0.036
ZMYM1	ENSG00000197056	79830	-0.1535	7.7e-06	-0.129	0.579	0.825	-0.195	0.466
TMTC3	ENSG00000139324	160418	-0.1669	7.7e-06	-0.054	0.876	0.961	-0.439	0.321
KDM1A	ENSG00000004487	23028	-0.098	8.1e-06	-0.225	0.206	0.505	-0.279	0.343
NAA35	ENSG00000135040	60560	-0.102	8.4e-06	-0.147	0.515	0.787	-0.022	0.919
KIAA1551	ENSG00000174718	55196	-0.1484	9.5e-06	-0.294	0.378	0.689	-0.834	0.168
DEF6	ENSG00000023892	50619	-0.1113	1e-05	-0.137	0.525	0.794	-0.083	0.652
ZNF283	ENSG00000167637	284349	-0.1327	1.1e-05	-0.084	0.576	0.823	-0.131	0.539
GPBP1	ENSG00000062194	65056	-0.1115	1.1e-05	-0.412	0.079	0.289	-0.46	0.199
PMS1	ENSG00000064933	5378	-0.1411	1.3e-05	-0.439	0.068	0.263	-0.398	0.17
SIKE1	ENSG00000052723	80143	-0.1178	1.3e-05	-0.065	0.82	0.939	-0.408	0.215
KLF10	ENSG00000155090	7071	0.28049	1.3e-05	0.43	0.215	0.516	0.369	0.357
ZNF680	ENSG00000173041	340252	-0.1316	1.5e-05	-0.134	0.613	0.845	0.008	0.983
MAP3K7CL	ENSG00000156265	56911	-0.4816	1.5e-05	-0.134	0.567	0.819	-0.266	0.149
RIC8B	ENSG00000111785	55188	-0.1419	1.6e-05	-0.151	0.488	0.768	-0.139	0.53
ZNF354B	ENSG00000178338	117608	-0.1544	2e-05	-0.221	0.268	0.581	-0.257	0.377
ARRDC3	ENSG00000113369	57561	-0.2048	2.2e-05	-0.333	0.222	0.525	-0.058	0.852
SNW1	ENSG00000100603	22938	-0.0867	2.3e-05	-0.147	0.266	0.578	-0.222	0.184
C12orf29	ENSG00000133641	91298	-0.2459	2.3e-05	-0.702	0.068	0.264	-0.526	0.207
DHX15	ENSG00000109606	1665	-0.1049	2.3e-05	-0.153	0.288	0.603	-0.238	0.196
NEK7	ENSG00000151414	140609	-0.1132	2.8e-05	-0.03	0.914	0.975	-0.253	0.498
CHPF	ENSG00000123989	79586	0.38926	3.1e-05	0.112	0.571	0.821	0.213	0.246
CLTC	ENSG00000141367	1213	0.13381	3.3e-05	0.204	0.321	0.636	-0.159	0.398
ZNF638	ENSG00000075292	27332	-0.1034	3.4e-05	-0.44	0.106	0.347	-0.585	0.018
TTF1	ENSG00000125482	7270	-0.0913	3.5e-05	-0.061	0.694	0.888	-0.182	0.342
FNTA	ENSG00000168522	2339	-0.0764	3.7e-05	-0.278	0.32	0.636	-0.293	0.168
STAU2	ENSG00000040341	27067	-0.0946	3.7e-05	-0.233	0.437	0.734	-0.016	0.957
SP3	ENSG00000172845	6670	-0.0857	3.7e-05	-0.451	0.304	0.62	0.159	0.747
TWF1	ENSG00000151239	5756	-0.1169	4e-05	-0.007	0.982	0.994	0.165	0.646
OR6Y1	ENSG00000197532	391112	0.15547	4.2e-05	0.139	0.53	0.797	0.239	0.603
ZNF876P	ENSG00000198155	642280	-0.4273	4.3e-05	-0.437	0.064	0.256	-0.492	0.031
IFT46	ENSG00000118096	56912	-0.1084	4.7e-05	-0.003	0.986	0.995	0.139	0.428
KATNBL1	ENSG00000134152	79768	-0.2018	4.7e-05	-0.022	0.93	0.98	-0.144	0.696
GOLGA4	ENSG00000144674	2803	-0.1023	4.8e-05	-0.293	0.307	0.623	-0.173	0.526
ZNF304	ENSG00000131845	57343	-0.1549	4.9e-05	-0.221	0.275	0.588	-0.39	0.156
OR1A1	ENSG00000172146	8383	0.14708	5.1e-05	0.073	0.605	0.842	0.175	0.339
ZNF845	ENSG00000213799	91664	-0.1198	5.2e-05	-0.645	0.087	0.308	-0.636	0.24
DIP2B	ENSG00000066084	57609	-0.1384	5.5e-05	-0.095	0.771	0.92	-0.504	0.011
C3orf17	ENSG00000163608	25871	-0.0985	6.3e-05	-0.5	0.108	0.349	-0.386	0.216
ZNF841	ENSG00000197608	284371	-0.1385	6.4e-05	-0.306	0.09	0.314	-0.466	0.284
GPR15	ENSG00000154165	2838	0.93046	6.4e-05	0.227	0.222	0.526	0.193	0.551
NUP107	ENSG00000111581	57122	-0.1445	6.5e-05	-0.263	0.281	0.596	0	0.998
ZNF790	ENSG00000197863	388536	-0.1534	6.6e-05	-0.046	0.819	0.938	-0.149	0.729
DOCK11	ENSG00000147251	139818	-0.1138	6.6e-05	-0.02	0.89	0.967	-0.076	0.676
POTEI	ENSG00000196834	653269	0.24914	6.6e-05	0.253	0.417	0.719	0.014	0.962
ZNF426	ENSG00000130818	79088	-0.1198	6.9e-05	-0.277	0.119	0.372	-0.364	0.038
ZNF417	ENSG00000173480	147687	-0.1206	7.2e-05	-0.195	0.171	0.458	-0.237	0.197
SLC13A4	ENSG00000164707	26266	0.3018	7.3e-05	0.182	0.2	0.497	0.105	0.567
ZBTB10	ENSG00000205189	65986	-0.1743	7.3e-05	-0.407	0.37	0.683	-0.281	0.547
WAPL	ENSG00000062650	23063	-0.0955	7.3e-05	-0.38	0.173	0.46	-0.236	0.401
TRIM65	ENSG00000141569	201292	-0.1493	7.4e-05	-0.279	0.186	0.479	-0.246	0.365
ZNF28	ENSG00000198538	7576	-0.1472	8.4e-05	-0.309	0.362	0.676	-0.235	0.541
CWF19L2	ENSG00000152404	143884	-0.1015	9.3e-05	-0.375	0.293	0.609	-0.567	0.216
RANBP2	ENSG00000153201	5903	-0.1132	9.3e-05	-0.471	0.106	0.345	-0.519	0.075
GLT8D1	ENSG00000016864	55830	-0.0865	0.0001	-0.16	0.643	0.86	-0.032	0.939
SLC25A16	ENSG00000122912	8034	-0.1257	0.0001	-0.325	0.31	0.626	-0.355	0.393
MIA3	ENSG00000154305	375056	-0.1075	0.0001	-0.294	0.301	0.617	-0.74	0.066
TCP1	ENSG00000120438	6950	-0.0975	0.00011	-0.283	0.291	0.607	-0.61	0.06
SMAD5	ENSG00000113658	4090	-0.1872	0.00011	-0.23	0.452	0.744	-0.084	0.811
ALPK2	ENSG00000198796	115701	0.38713	0.00011	0.152	0.308	0.624	0.131	0.512
TJP1	ENSG00000104067	7082	0.19837	0.00012	0.009	0.965	0.989	0.327	0.192
CCNG1	ENSG00000113328	900	-0.1141	0.00012	-0.374	0.133	0.395	-0.293	0.37
GPR37L1	ENSG00000170075	9283	0.21942	0.00013	0.305	0.097	0.329	0.427	0.021
TPR	ENSG00000047410	7175	-0.0918	0.00014	-0.268	0.305	0.621	-0.14	0.639
MFAP3	ENSG00000037749	4238	-0.1135	0.00014	-0.025	0.918	0.976	-0.118	0.687
PANK4	ENSG00000157881	55229	-0.1249	0.00014	-0.172	0.489	0.769	-0.097	0.675
C4BPB	ENSG00000123843	725	0.19955	0.00015	0.146	0.308	0.624	0.002	0.992
MTERF1	ENSG00000127989	7978	-0.101	0.00017	-0.228	0.097	0.33	-0.125	0.471
EZH1	ENSG00000108799	2145	-0.1258	0.00018	-0.142	0.524	0.793	-0.182	0.633
ZDHHC6	ENSG00000023041	64429	-0.0857	0.00019	-0.107	0.667	0.873	-0.441	0.082
MLH3	ENSG00000119684	27030	-0.2862	0.00019	-0.255	0.092	0.319	-0.266	0.112
SDCCAG3	ENSG00000165689	10807	-0.1328	0.00021	-0.289	0.061	0.247	-0.227	0.315
ANGEL2	ENSG00000174606	90806	-0.0746	0.00021	-0.575	0.102	0.339	-0.51	0.218
COG8	ENSG00000213380	84342	-0.1077	0.00021	-0.414	0.292	0.607	-0.164	0.67
ZNF254	ENSG00000213096	9534	-0.1523	0.00021	-0.336	0.372	0.685	-0.344	0.432
AMN1	ENSG00000151743	196394	-0.0999	0.00022	-0.177	0.214	0.516	-0.274	0.135
MED13	ENSG00000108510	9969	-0.1137	0.00022	-0.617	0.168	0.453	-0.872	0.023
KRIT1	ENSG00000001631	889	-0.0931	0.00022	-0.448	0.278	0.593	-0.554	0.318
CAMKMT	ENSG00000143919	79823	-0.1684	0.00023	-0.34	0.218	0.521	-0.264	0.627
MEPCE	ENSG00000146834	56257	-0.1406	0.00024	-0.207	0.235	0.542	-0.029	0.868
ZNF585A	ENSG00000196967	199704	-0.156	0.00024	-0.1	0.821	0.94	-0.024	0.967
ZNF606	ENSG00000166704	80095	-0.1318	0.00026	-0.029	0.913	0.975	-0.038	0.926
UPF2	ENSG00000151461	26019	-0.0872	0.00026	-0.278	0.157	0.436	-0.475	0.042
PPA2	ENSG00000138777	27068	-0.0973	0.00028	-0.078	0.78	0.925	-0.155	0.625
VPS39	ENSG00000166887	23339	0.09244	0.00029	0.217	0.215	0.517	-0.077	0.682
XPC	ENSG00000154767	7508	-0.1086	0.0003	-0.062	0.638	0.858	-0.174	0.296
CSNK2A1	ENSG00000101266	1457	-0.0792	0.0003	-0.138	0.536	0.802	-0.143	0.627
INTS10	ENSG00000104613	55174	-0.0839	0.00031	-0.366	0.055	0.23	-0.59	0.005
B4GAT1	ENSG00000174684	11041	-0.153	0.00031	-0.417	0.059	0.241	-0.49	0.082
MBD1	ENSG00000141644	4152	-0.1091	0.00031	-0.14	0.648	0.863	-0.288	0.358
ZNF320	ENSG00000182986	162967	-0.1892	0.00032	-0.357	0.108	0.349	-0.393	0.248
ZNF816	ENSG00000180257	125893	-0.1057	0.00033	-0.239	0.705	0.892	-0.081	0.888
ENPP6	ENSG00000164303	133121	0.2439	0.00033	0.104	0.463	0.752	0.025	0.89
DCAF7	ENSG00000136485	10238	0.13789	0.00034	0.241	0.46	0.75	0.31	0.31
GNL3L	ENSG00000130119	54552	-0.1272	0.00036	-0.114	0.518	0.79	-0.02	0.907
ZNF765	ENSG00000196417	91661	-0.1032	0.00036	-0.15	0.51	0.784	-0.181	0.602
CHP1	ENSG00000187446	11261	0.17237	0.00036	0.468	0.065	0.258	0.171	0.455
ATXN1	ENSG00000124788	6310	0.11159	0.00037	0.021	0.928	0.979	-0.267	0.269
PPWD1	ENSG00000113593	23398	-0.1383	0.00037	-0.352	0.051	0.219	-0.227	0.175
TECPR1	ENSG00000205356	25851	-0.1358	0.00039	-0.385	0.093	0.32	-0.407	0.2
RC3H2	ENSG00000056586	54542	-0.0864	0.00043	-0.074	0.62	0.849	0.268	0.145
C7orf60	ENSG00000164603	154743	-0.1282	0.00046	-0.052	0.728	0.903	-0.146	0.427
NDUFB10	ENSG00000140990	4716	0.08552	0.00047	0.107	0.697	0.889	-0.256	0.188
TMEM220	ENSG00000187824	388335	-0.173	0.00048	-0.244	0.269	0.582	-0.129	0.618
NGLY1	ENSG00000151092	55768	-0.0692	0.0005	-0.259	0.229	0.534	0.032	0.904
CEP350	ENSG00000135837	9857	-0.0893	0.0005	-0.408	0.109	0.351	-0.699	0.013
ZNF880	ENSG00000221923	400713	-0.1287	0.00052	-0.327	0.129	0.389	-0.518	0.008
OR1I1	ENSG00000094661	126370	0.14411	0.00057	0.09	0.55	0.809	0.001	0.996
RIMKLB	ENSG00000166532	57494	-0.1422	0.00064	-0.292	0.529	0.796	-0.765	0.135
BRAP	ENSG00000089234	8315	-0.0998	0.00064	-0.159	0.245	0.555	-0.112	0.517
CCAR1	ENSG00000060339	55749	-0.116	0.00064	-0.167	0.528	0.796	-0.415	0.324
ZNF30	ENSG00000168661	90075	-0.19	0.00074	-0.163	0.427	0.726	0.092	0.613
ZNF649	ENSG00000198093	65251	-0.105	0.00077	-0.007	0.98	0.993	-0.086	0.821
NEMF	ENSG00000165525	9147	-0.114	0.00078	-0.412	0.155	0.432	-0.379	0.292
ZNF268	ENSG00000090612	10795	-0.1039	0.00081	-0.214	0.415	0.717	-0.164	0.571
EXOSC10	ENSG00000171824	5394	-0.0915	0.00087	-0.167	0.325	0.64	-0.163	0.484
MAP4	ENSG00000047849	4134	0.16577	0.00093	0.111	0.696	0.889	0.028	0.933
PIGU	ENSG00000101464	128869	-0.1405	0.00117	-0.227	0.438	0.735	-0.111	0.739
GIN1	ENSG00000145723	54826	-0.098	0.00118	-0.207	0.619	0.849	-0.391	0.463
ZBTB41	ENSG00000177888	360023	-0.1049	0.00126	-0.096	0.5	0.776	-0.14	0.444
RIOX2	ENSG00000170854	84864	-0.0976	0.00137	-0.466	0.348	0.663	-1.246	0.018
NCK2	ENSG00000071051	8440	-0.1233	0.00139	-0.339	0.076	0.283	-0.436	0.018
WRN	ENSG00000165392	7486	-0.1307	0.00147	-0.339	0.106	0.346	-0.289	0.294
MARK2	ENSG00000072518	2011	0.14146	0.00151	0.211	0.384	0.694	-0.225	0.278
ZNF382	ENSG00000161298	84911	-0.1683	0.00163	-0.264	0.25	0.561	-0.177	0.506
PEX13	ENSG00000162928	5194	-0.0742	0.00163	-0.308	0.213	0.513	-0.371	0.256
PPIG	ENSG00000138398	9360	-0.0902	0.00164	-0.544	0.124	0.381	-0.257	0.512
TAF6L	ENSG00000162227	10629	-0.1305	0.00177	-0.213	0.318	0.633	-0.023	0.935
PCBP1	ENSG00000169564	5093	0.15755	0.00185	0.151	0.269	0.582	0.007	0.968
SMIM8	ENSG00000111850	57150	-0.1076	0.00205	-0.31	0.118	0.371	-0.187	0.285
ZNF257	ENSG00000197134	113835	-0.4026	0.00226	-0.431	0.094	0.322	-0.496	0.139
ZGRF1	ENSG00000138658	55345	-0.1351	0.0024	-0.491	0.095	0.324	-0.538	0.194
MFF	ENSG00000168958	56947	-0.0797	0.00266	-0.139	0.529	0.796	-0.056	0.835
DNAJC2	ENSG00000105821	27000	-0.0925	0.00277	-0.325	0.213	0.513	-0.192	0.415
CTPS2	ENSG00000047230	56474	-0.0956	0.00279	-0.177	0.419	0.72	-0.374	0.033
EIF4G1	ENSG00000114867	1981	0.12945	0.00664	0.407	0.05	0.218	0.482	0.178
Not validated by meta-analysis
ZFP36L2	ENSG00000152518	678	0.19999	0.00031	-1.029	4e-08	6e-06	-1.101	6e-09
NDUFV3	ENSG00000160194	4731	-0.142	0.00159	0.78	1e-07	2e-05	0.739	0.0001
TLR5	ENSG00000187554	7100	-0.3502	1.9e-08	0.596	5e-05	0.001	0.366	0.049
MEFV	ENSG00000103313	4210	-0.193	5.4e-06	0.581	0.001	0.015	0.311	0.112
TMEM154	ENSG00000170006	201799	-0.1747	9.7e-06	0.552	0.0002	0.003	0.303	0.098
ETS2	ENSG00000157557	2114	-0.1679	5e-05	0.454	0.002	0.02	0.176	0.29
INPP5A	ENSG00000068383	3632	-0.1478	5.7e-05	0.498	0.0006	0.01	0.412	0.033
GATA3	ENSG00000107485	2625	0.3054	8.2e-05	-0.674	0.004	0.038	-0.528	0.031
LRCH1	ENSG00000136141	23143	0.13101	0.00012	-0.713	6e-05	0.002	-0.575	0.067
HLX	ENSG00000136630	3142	-0.229	0.00013	0.716	0.003	0.028	0.458	0.123
PPP2R5E	ENSG00000154001	5529	0.15223	0.00015	-0.656	0.002	0.021	-0.71	0.012
DICER1	ENSG00000100697	23405	-0.1095	0.00028	0.72	0.003	0.027	0.479	0.134
TCAIM	ENSG00000179152	285343	-0.1272	3.8e-06	0.398	0.031	0.158	0.435	0.027
C2orf49	ENSG00000135974	79074	-0.1047	1.4e-05	0.326	0.018	0.109	0.13	0.492
SHOC2	ENSG00000108061	8036	-0.0986	3.1e-05	0.419	0.013	0.086	0.247	0.157
MPV17L	ENSG00000156968	255027	0.20119	3.4e-05	-0.36	0.012	0.083	-0.244	0.271
FBXL4	ENSG00000112234	26235	-0.1194	4.9e-05	0.351	0.011	0.078	0.27	0.123
TXNDC11	ENSG00000153066	51061	0.17365	0.00011	-0.592	0.008	0.063	-0.401	0.304
ABHD2	ENSG00000140526	11057	-0.1791	0.00013	0.687	0.013	0.088	0.476	0.203
RNF26	ENSG00000173456	79102	0.26131	0.00076	-0.439	0.021	0.122	-0.508	0.007
MAP2K4	ENSG00000065559	6416	-0.0996	0.00112	0.332	0.012	0.085	0.34	0.042
FSTL1	ENSG00000163430	11167	-0.4421	0.00187	0.377	0.016	0.102	0.464	0.006
C1orf27	ENSG00000157181	54953	-0.1746	6.8e-08	0.12	0.527	0.795	-0.051	0.846
PTEN	ENSG00000171862	5728	-0.1704	7.7e-08	0.267	0.264	0.577	-0.04	0.858
RNASEL	ENSG00000135828	6041	-0.1743	1.5e-07	0.38	0.264	0.576	0.152	0.747
SCYL3	ENSG00000000457	57147	-0.1115	1.7e-07	0.076	0.717	0.897	0.019	0.945
BROX	ENSG00000162819	148362	-0.1192	8e-07	0.049	0.729	0.903	-0.053	0.771
SMARCD2	ENSG00000108604	6603	-0.1259	1e-06	0.131	0.34	0.656	0.039	0.871
ATF6	ENSG00000118217	22926	-0.1562	1.1e-06	0.037	0.893	0.968	-0.343	0.322
DNAJB4	ENSG00000162616	11080	-0.237	1.3e-06	0.098	0.541	0.805	0.116	0.552
XKRX	ENSG00000182489	402415	-0.5871	2.7e-06	0.1	0.566	0.818	0.174	0.438
DNPH1	ENSG00000112667	10591	0.1971	4.7e-06	-0.222	0.106	0.346	-0.196	0.263
ZNF252P	ENSG00000196922	286101	-0.1461	6.7e-06	0.225	0.468	0.755	0.033	0.965
OSBPL2	ENSG00000130703	9885	-0.1174	7.2e-06	0.287	0.146	0.42	0.068	0.845
THAP2	ENSG00000173451	83591	-0.186	7.9e-06	0.095	0.795	0.93	-0.037	0.941
XRCC5	ENSG00000079246	7520	-0.1017	1.1e-05	0.035	0.851	0.952	0.026	0.923
PWWP2A	ENSG00000170234	114825	-0.1001	1.2e-05	0.068	0.826	0.942	-0.148	0.703
EHBP1L1	ENSG00000173442	254102	-0.1739	2.3e-05	1.246	0.05	0.218	1.337	0.187
NPIPB4	ENSG00000185864	440345	0.21599	2.5e-05	-0.223	0.644	0.862	-0.379	0.454
OPA1	ENSG00000198836	4976	-0.2926	2.6e-05	0.171	0.567	0.819	-0.204	0.54
UBE2D3	ENSG00000109332	7323	-0.1242	3.1e-05	0.484	0.231	0.537	0.375	0.499
THAP5	ENSG00000177683	168451	-0.1295	3.1e-05	0.008	0.964	0.989	0.08	0.741
RBPJ	ENSG00000168214	3516	-0.1116	3.5e-05	0.424	0.154	0.431	0.155	0.651
TNFSF4	ENSG00000117586	7292	-0.3598	3.9e-05	0.05	0.853	0.953	0.154	0.595
HACD4	ENSG00000188921	401494	-0.1556	4.3e-05	0.288	0.22	0.524	0.246	0.454
GOLGA2	ENSG00000167110	2801	-0.1206	5.1e-05	0.073	0.811	0.935	0.199	0.515
DDB1	ENSG00000167986	1642	-0.1193	5.8e-05	0.05	0.877	0.962	0.055	0.869
CSNK2A2	ENSG00000070770	1459	0.17403	6e-05	-0.203	0.124	0.381	-0.301	0.071
2001-12-01	ENSG00000173077	50514	0.15688	6.5e-05	-0.023	0.872	0.959	0.021	0.911
CCND3	ENSG00000112576	896	-0.1879	7.6e-05	0.288	0.11	0.355	-0.001	0.995
ZNF132	ENSG00000131849	7691	-0.2275	7.6e-05	0.021	0.896	0.969	0	0.998
TMEM65	ENSG00000164983	157378	-0.0897	8.4e-05	0.046	0.809	0.934	0.032	0.881
TTC17	ENSG00000052841	55761	-0.0853	9e-05	0.153	0.751	0.912	0.125	0.82
STK38L	ENSG00000211455	23012	-0.1061	9.9e-05	0.438	0.105	0.345	0.278	0.412
PGS1	ENSG00000087157	9489	-0.152	0.0001	0.141	0.465	0.753	-0.035	0.889
EPC2	ENSG00000135999	26122	-0.0956	0.00012	0.012	0.934	0.981	0.06	0.752
FAM129A	ENSG00000135842	116496	-0.1788	0.00012	0.297	0.05	0.218	0.034	0.846
STAT5A	ENSG00000126561	6776	-0.1178	0.00012	0.171	0.351	0.666	-0.103	0.538
MIA2	ENSG00000150527	4253	-0.1331	0.00012	0.034	0.913	0.975	0.013	0.973
TRIP10	ENSG00000125733	9322	-0.2504	0.00012	0.348	0.088	0.309	0.365	0.157
ZNF485	ENSG00000198298	220992	-0.1721	0.00013	0.045	0.883	0.965	-0.016	0.966
TANK	ENSG00000136560	10010	-0.1155	0.00014	0.321	0.374	0.686	-0.05	0.914
NACC1	ENSG00000160877	112939	0.26334	0.00015	-0.283	0.123	0.379	-0.497	0.007
ZNF235	ENSG00000159917	9310	-0.1308	0.00015	0.005	0.982	0.994	-0.59	0.153
AVL9	ENSG00000105778	23080	-0.0809	0.00015	0.569	0.054	0.226	0.381	0.294
MBTPS2	ENSG00000012174	51360	0.11722	0.00015	-0.222	0.345	0.66	-0.304	0.332
ZNF418	ENSG00000196724	147686	-0.3269	0.00015	0.016	0.925	0.979	-0.049	0.859
TMEM68	ENSG00000167904	137695	-0.0983	0.00018	0.159	0.591	0.833	0.112	0.754
MINPP1	ENSG00000107789	9562	-0.2396	0.00019	0.048	0.908	0.973	-0.217	0.691
ZNF322	ENSG00000181315	79692	-0.1254	0.0002	0.204	0.331	0.647	0.142	0.662
ORC4	ENSG00000115947	5000	-0.1266	0.00022	0.239	0.402	0.708	0.343	0.333
HAP1	ENSG00000173805	9001	0.36936	0.00023	-0.018	0.901	0.971	0.149	0.417
GGTA1P	ENSG00000204136	2681	-0.3554	0.00023	0.159	0.43	0.729	0.409	0.027
GADL1	ENSG00000144644	339896	0.11641	0.00027	-0.035	0.817	0.937	-0.071	0.699
AP1AR	ENSG00000138660	55435	-0.1099	0.00028	0.017	0.953	0.985	-0.13	0.712
PTPN14	ENSG00000152104	5784	0.22379	0.0003	-0.096	0.51	0.784	-0.126	0.494
GRAP2	ENSG00000100351	9402	-0.176	0.0003	0.078	0.81	0.935	0.437	0.089
VPS37A	ENSG00000155975	137492	-0.1062	0.00033	0.496	0.156	0.434	0.326	0.524
PREP	ENSG00000085377	5550	0.16613	0.00033	-0.04	0.871	0.959	-0.203	0.538
CARNMT1	ENSG00000156017	138199	-0.1474	0.00035	0.127	0.488	0.768	0.397	0.031
BEND2	ENSG00000177324	139105	-0.3495	0.0004	0.282	0.381	0.692	0.628	0.015
ENKUR	ENSG00000151023	219670	-0.3374	0.00041	0.103	0.737	0.906	0.358	0.052
RSBN1L	ENSG00000187257	222194	-0.095	0.00042	0.11	0.697	0.889	-0.06	0.884
MT-ND1	ENSG00000198888	4535	-0.3303	0.00043	0.085	0.76	0.915	0.231	0.507
UBE4A	ENSG00000110344	9354	-0.1232	0.00049	0.145	0.418	0.719	-0.13	0.597
ZNF233	ENSG00000159915	353355	0.16119	0.00051	-0.24	0.422	0.723	0.082	0.673
USP8	ENSG00000138592	9101	-0.07	0.00053	0.132	0.574	0.822	-0.136	0.6
VPS37B	ENSG00000139722	79720	0.13963	0.00054	-0.189	0.412	0.715	-0.066	0.842
ATP10B	ENSG00000118322	23120	0.18202	0.00059	-0.279	0.236	0.544	-0.147	0.523
TRUB1	ENSG00000165832	142940	-0.0971	0.00064	0.051	0.775	0.923	0.065	0.778
CEPT1	ENSG00000134255	10390	-0.08	0.00077	0.345	0.147	0.421	0.486	0.073
LIN52	ENSG00000205659	91750	-0.1418	0.00081	0.111	0.437	0.734	0.025	0.893
BET1	ENSG00000105829	10282	-0.1061	0.00084	0.084	0.833	0.945	-0.062	0.904
GTF2H1	ENSG00000110768	2965	-0.0759	0.00094	0.197	0.509	0.784	-0.024	0.942
NF2	ENSG00000186575	4771	0.13782	0.00098	-0.264	0.435	0.733	-0.123	0.761
CCDC18	ENSG00000122483	343099	-0.1866	0.00121	0.076	0.682	0.882	-0.104	0.729
PAPD4	ENSG00000164329	167153	-0.0713	0.00165	0.102	0.658	0.869	-0.01	0.967
HDAC6	ENSG00000094631	10013	-0.089	0.00191	0.199	0.368	0.681	-0.006	0.977
NOM1	ENSG00000146909	64434	-0.1049	0.00198	0.027	0.891	0.968	-0.108	0.76
TMX2	ENSG00000213593	51075	-0.0826	0.00205	0.131	0.537	0.803	-0.018	0.936
GPAM	ENSG00000119927	57678	-0.1055	0.00215	0.039	0.789	0.927	0.042	0.861
RP11-523H20.5	ENSG00000159239	388963	0.10798	0.00257	-0.096	0.525	0.794	0.248	0.177
FAM132B	ENSG00000178752	151176	0.61482	0.00324	-0.035	0.909	0.973	0.164	0.663
ZNF528	ENSG00000167555	84436	-0.1371	0.00399	0.089	0.554	0.811	-0.394	0.044
ALG10	ENSG00000139133	84920	-0.1067	0.00683	0.265	0.201	0.499	0.062	0.824
ARFGAP3	ENSG00000242247	26286	-0.1525	5.8e-08	-0.411	0.132	0.394	-0.427	0.223
KCNQ1OT1	ENSG00000269821	10984	0.1376	2e-07	-0.102	0.778	0.924	-0.087	0.886
AL844908.5	ENSG00000227039		-0.3016	3.5e-07	-0.166	0.559	0.814
ZNF486	ENSG00000256229	90649	-0.2705	5.5e-07	-0.349	0.015	0.096	-0.416	0.027
ZNF224	ENSG00000267680	7767	-0.1138	6.4e-07	-0.234	0.251	0.561	-0.32	0.177
CTD-2303B20.1	ENSG00000259073	29018	0.33104	2.4e-06	-0.04	0.781	0.925	-0.183	0.482
ZNF432	ENSG00000256087	9668	-0.1451	6e-06	-0.617	3e-05	0.0009	-0.626	0.0009
FRRS1L	ENSG00000260230	23732	0.16228	6.4e-06	0.133	0.492	0.771	0.35	0.057
ANKRD34A	ENSG00000272031	284615	-0.3375	9.3e-06	-0.106	0.554	0.812	-0.203	0.474
RP11-349A22.5	ENSG00000257621	379025	-0.0983	2.3e-05	-0.59	0.013	0.086	-0.774	0.033
RP11-438E5.1	ENSG00000249307	100505875	-0.2582	5.4e-05	0.143	0.715	0.897	0.614	0.09
ZBTB8B	ENSG00000273274	728116	0.15254	5.5e-05	-0.045	0.861	0.956	-0.023	0.93
RP11-701H24.6	ENSG00000279192	8123	-0.1936	0.00011	-0.568	0.012	0.083	-0.645	0.012
RP11-510H23.1	ENSG00000236548	7955	0.16507	0.00011	0.089	0.752	0.913	0.462	0.161
LINC-PINT	ENSG00000231721	378805	0.11294	0.00011	-1.027	0.032	0.161	-0.553	0.513
ZNF587B	ENSG00000269343	100293516	-0.1046	0.00017	-0.639	0.001	0.018	-0.822	0.002
LL22NC03-79E2.1	ENSG00000280080	642757	0.19066	0.00018	0.245	0.085	0.304	0.209	0.459
PARG	ENSG00000227345	8505	-0.1046	0.00022	-0.303	0.031	0.158	-0.287	0.111
OLMALINC	ENSG00000235823	90271	0.11651	0.00025	-0.365	0.278	0.592	-0.25	0.449
PVT1	ENSG00000249859	100302185	0.2543	0.00029	-0.183	0.763	0.917	-0.102	0.788
SOCS7	ENSG00000274211	30837	-0.1507	0.00038	-0.712	1e-06	8e-05	-0.662	0.0004
RP11-163O17.1	ENSG00000251022	100499177	-0.1308	0.00038	0.035	0.871	0.959	-0.038	0.882
MMP28	ENSG00000271447	79148	-0.4107	0.00041	-0.133	0.796	0.93	-0.447	0.533
PTTG2	ENSG00000250254	10744	0.23021	0.00065	0.136	0.34	0.656	0.041	0.855
C22orf39	ENSG00000242259	128977	-0.0803	0.0007	0.049	0.808	0.934	0.094	0.698
ZNF737	ENSG00000237440	100129842	-0.178	0.00102	-0.224	0.368	0.681	-0.144	0.735
DGCR11	ENSG00000273311	25786	0.13768	0.00218	-0.48	0.027	0.144	-0.536	0.036
AC007743.1	ENSG00000233251	100129434	0.14128	0.00264	0.366	0.185	0.478	0.521	0.424
ZNF350	ENSG00000256683	59348	-0.0906	0.00291	-0.242	0.079	0.289	-0.316	0.071
RP11-574K11.28	ENSG00000271816	729096	0.11896	0.00294	-0.073	0.806	0.933	-0.261	0.385
GGNBP2	ENSG00000278311	79893	-0.0628	0.00373	-0.302	0.036	0.175	-0.534	0.039
SRSF8	ENSG00000263465	10929	-0.1189	0.00497	-0.425	0.097	0.329	-0.134	0.668
RP11-540A21.3	ENSG00000246273	283104	-0.1879	0.00501	-0.097	0.579	0.825	0.146	0.497

## Sheet: Supp T9
Genes			PAH Cohort		PAH Lung analysis
Gene Symbol	GeneID	EntrezGene	Overall log fold change	Sig.	average FC (PAH/FD)	p-value (PAH vs. FD)	FDR (PAH vs FD)
Same direction, significant, meeting FDR
TLR5	ENSG00000187554	7100	-0.3502	1.9e-08	0.81	0	0.002
PTEN	ENSG00000171862	5728	-0.1704	7.7e-08	0.889	0.007	0.032		Supplementary Table 9 - Results of PAH transcriptomic study in lung tissue for RNAs associated with PAH. PAH Cohort refers to results from current analysis.
BROX	ENSG00000162819	148362	-0.1192	8e-07	0.886	0.001	0.007
AMD1	ENSG00000123505	262	-0.1604	2e-06	0.813	0	0
XKRX	ENSG00000182489	402415	-0.5871	2.7e-06	0.709	0	0
MEFV	ENSG00000103313	4210	-0.193	5.4e-06	0.783	0	0
ZNF252P	ENSG00000196922	286101	-0.1461	6.7e-06	0.849	0	0.003
RP11-43D4.3	ENSG00000279176		0.217	3.2e-05	1.255	0.006	0.03
TWF1	ENSG00000151239	5756	-0.1169	4e-05	0.861	0.001	0.008
SLC25A16	ENSG00000122912	8034	-0.1257	0.0001	0.875	0.001	0.009
STAT5A	ENSG00000126561	6776	-0.1178	0.00012	0.86	0.002	0.016
LRCH1	ENSG00000136141	23143	0.131	0.00012	1.285	0	0.004
SDCCAG3	ENSG00000165689	10807	-0.1328	0.00021	0.872	0	0.003
CYP2R1	ENSG00000186104	120227	-0.1094	0.00023	0.828	0	0.002
ZFP36L2	ENSG00000152518	678	0.2	0.00031	1.263	0	0.002
ATXN1	ENSG00000124788	6310	0.1116	0.00037	1.164	0	0
TECPR1	ENSG00000205356	25851	-0.1358	0.00039	0.929	0.008	0.038
UBE4A	ENSG00000110344	9354	-0.1232	0.00049	0.893	0	0
ZNF233	ENSG00000159915	353355	0.1612	0.00051	1.04	0.006	0.03
CEPT1	ENSG00000134255	10390	-0.08	0.00077	0.875	0.001	0.006
LIN52	ENSG00000205659	91750	-0.1418	0.00081	0.855	0.002	0.011
GTF2H1	ENSG00000110768	2965	-0.0759	0.00094	0.89	0.008	0.037
TYW3	ENSG00000162623	127253	-0.0959	0.0011	0.918	0.01	0.042
CCDC18	ENSG00000122483	343099	-0.1866	0.0012	0.927	0.009	0.039
NDC1	ENSG00000058804	55706	-0.1308	0.0017	0.872	0.004	0.022
TAF6L	ENSG00000162227	10629	-0.1305	0.0018	0.891	0.004	0.023
Same direction, significant
RNASEL	ENSG00000135828	6041	-0.1743	1.5e-07	0.918	0.043	0.112
RALA	ENSG00000006451	5898	0.1815	2.7e-07	1.132	0.036	0.1
ALG8	ENSG00000159063	79053	-0.111	4.9e-06	0.909	0.033	0.094
CRLF3	ENSG00000176390	51379	-0.102	2.6e-05	0.905	0.033	0.095
SHOC2	ENSG00000108061	8036	-0.0986	3.1e-05	0.926	0.021	0.07
ZNF845	ENSG00000213799	91664	-0.1198	5.2e-05	0.858	0.042	0.11
TRIM65	ENSG00000141569	201292	-0.1493	7.4e-05	0.95	0.028	0.084
FAM129A	ENSG00000135842	116496	-0.1788	0.00012	0.86	0.013	0.05
CSNK2A1	ENSG00000101266	1457	-0.0792	0.0003	0.941	0.031	0.091
ZNF30	ENSG00000168661	90075	-0.19	0.00074	0.96	0.042	0.111
ZNF589	ENSG00000164048	51385	-0.1117	0.0013	0.859	0.018	0.062
NDUFV3	ENSG00000160194	4731	-0.142	0.0016	0.93	0.035	0.099
IL6ST	ENSG00000134352	3572	-0.1476	0.0018	0.917	0.014	0.054
GPAM	ENSG00000119927	57678	-0.1055	0.0022	0.783	0.024	0.078
SRSF8	ENSG00000263465	10929	-0.1189	0.005	0.929	0.013	0.052
Same direction
SLC16A10	ENSG00000112394	117247	-0.3811	5e-08	0.934	0.468	0.451
RBM27	ENSG00000091009	54439	-0.1371	1.3e-07	0.983	0.491	0.462
SCYL3	ENSG00000000457	57147	-0.1115	1.7e-07	0.957	0.312	0.368
RLIM	ENSG00000131263	51132	-0.1289	3.1e-07	0.94	0.108	0.202
SCFD2	ENSG00000184178	152579	-0.2229	4.4e-07	0.912	0.206	0.294
ZFAND1	ENSG00000104231	79752	-0.1565	5.3e-07	0.982	0.706	0.545
CCNB1IP1	ENSG00000100814	57820	-0.1501	5.6e-07	0.99	0.826	0.582
SMARCD2	ENSG00000108604	6603	-0.1259	1e-06	0.935	0.052	0.128
ATF6	ENSG00000118217	22926	-0.1562	1.1e-06	0.995	0.868	0.594
SEC23A	ENSG00000100934	10484	-0.1013	1.3e-06	0.986	0.699	0.542
ACAP2	ENSG00000114331	23527	-0.0979	1.7e-06	0.99	0.722	0.55
ARHGAP12	ENSG00000165322	94134	-0.1491	2.1e-06	0.998	0.963	0.619
PTPRC	ENSG00000081237	5788	-0.1248	2.4e-06	0.957	0.543	0.485
TCAIM	ENSG00000179152	285343	-0.1272	3.8e-06	0.936	0.097	0.188
ZNF763	ENSG00000197054	284390	-0.2511	5.3e-06	0.935	0.104	0.197
ZNF33A	ENSG00000189180	7581	-0.1215	6.5e-06	0.98	0.666	0.531
OSBPL2	ENSG00000130703	9885	-0.1174	7.2e-06	0.972	0.321	0.373
TMTC3	ENSG00000139324	160418	-0.1669	7.7e-06	0.987	0.757	0.561
KIAA1551	ENSG00000174718	55196	-0.1484	9.5e-06	0.928	0.186	0.278
ITGA6	ENSG00000091409	3655	-0.2042	9.5e-06	0.995	0.948	0.616
TMEM154	ENSG00000170006	201799	-0.1747	9.7e-06	0.898	0.088	0.177
OXNAD1	ENSG00000154814	92106	-0.1833	1e-05	0.949	0.367	0.399
ATG12	ENSG00000145782	9140	-0.1176	1e-05	0.995	0.843	0.587
DEF6	ENSG00000023892	50619	-0.1113	1e-05	0.987	0.703	0.544
HELQ	ENSG00000163312	113510	-0.1141	1.1e-05	0.997	0.932	0.612
XRCC5	ENSG00000079246	7520	-0.1017	1.1e-05	0.957	0.112	0.207
BACE1	ENSG00000186318	23621	0.2552	1.2e-05	1.05	0.219	0.305
PMS1	ENSG00000064933	5378	-0.1411	1.3e-05	0.985	0.753	0.559
SIKE1	ENSG00000052723	80143	-0.1178	1.3e-05	0.98	0.631	0.519
C2orf49	ENSG00000135974	79074	-0.1047	1.4e-05	0.981	0.542	0.485
SNW1	ENSG00000100603	22938	-0.0867	2.3e-05	0.978	0.476	0.455
EHBP1L1	ENSG00000173442	254102	-0.1739	2.3e-05	0.989	0.57	0.496
OPA1	ENSG00000198836	4976	-0.2926	2.6e-05	0.968	0.402	0.419
CHPF	ENSG00000123989	79586	0.3893	3.1e-05	1.034	0.372	0.402
RBPJ	ENSG00000168214	3516	-0.1116	3.5e-05	0.973	0.477	0.455
TTF1	ENSG00000125482	7270	-0.0913	3.5e-05	0.975	0.438	0.437
OR6Y1	ENSG00000197532	391112	0.1555	4.2e-05	1.006	0.611	0.511
ZNF506	ENSG00000081665	440515	-0.1547	4.5e-05	0.993	0.811	0.577
IFT46	ENSG00000118096	56912	-0.1084	4.7e-05	0.917	0.061	0.141
GOLGA4	ENSG00000144674	2803	-0.1023	4.8e-05	0.995	0.914	0.607
ZNF304	ENSG00000131845	57343	-0.1549	4.9e-05	0.985	0.745	0.557
ETS2	ENSG00000157557	2114	-0.1679	5e-05	0.987	0.837	0.585
GOLGA2	ENSG00000167110	2801	-0.1206	5.1e-05	0.965	0.306	0.364
OR1A1	ENSG00000172146	8383	0.1471	5.1e-05	1.004	0.756	0.56
DIP2B	ENSG00000066084	57609	-0.1384	5.5e-05	0.995	0.876	0.596
DDB1	ENSG00000167986	1642	-0.1193	5.8e-05	0.966	0.415	0.425
APBB1	ENSG00000166313	322	-0.1903	5.9e-05	0.984	0.584	0.501
C3orf17	ENSG00000163608	25871	-0.0985	6.3e-05	0.981	0.567	0.495
2001-12-01	ENSG00000173077	50514	0.1569	6.5e-05	1.015	0.246	0.324
ZNF790	ENSG00000197863	388536	-0.1534	6.6e-05	0.97	0.534	0.481
ZBTB14	ENSG00000198081	7541	-0.1194	7.1e-05	0.987	0.726	0.551
GATA3	ENSG00000107485	2625	0.3054	8.2e-05	1.064	0.188	0.279
ZNF28	ENSG00000198538	7576	-0.1472	8.4e-05	0.946	0.236	0.317
PGS1	ENSG00000087157	9489	-0.152	0.0001	0.963	0.445	0.44
MIA3	ENSG00000154305	375056	-0.1075	0.0001	0.946	0.117	0.211
TXNDC11	ENSG00000153066	51061	0.1736	0.00011	1.003	0.923	0.609
TJP1	ENSG00000104067	7082	0.1984	0.00012	1.039	0.51	0.47
CCNG1	ENSG00000113328	900	-0.1141	0.00012	0.943	0.19	0.281
ZNF485	ENSG00000198298	220992	-0.1721	0.00013	0.962	0.279	0.347
ABHD2	ENSG00000140526	11057	-0.1791	0.00013	0.951	0.267	0.338
HLX	ENSG00000136630	3142	-0.229	0.00013	0.957	0.231	0.314
MFAP3	ENSG00000037749	4238	-0.1135	0.00014	0.947	0.241	0.32
PANK4	ENSG00000157881	55229	-0.1249	0.00014	0.981	0.513	0.472
MBTPS2	ENSG00000012174	51360	0.1172	0.00015	1.055	0.09	0.18
EZH1	ENSG00000108799	2145	-0.1258	0.00018	0.934	0.139	0.235
ZDHHC6	ENSG00000023041	64429	-0.0857	0.00019	0.995	0.863	0.592
MINPP1	ENSG00000107789	9562	-0.2396	0.00019	0.963	0.452	0.443
ANGEL2	ENSG00000174606	90806	-0.0746	0.00021	0.934	0.112	0.206
COG8	ENSG00000213380	84342	-0.1077	0.00021	0.977	0.378	0.406
ORC4	ENSG00000115947	5000	-0.1266	0.00022	0.969	0.482	0.457
PARG	ENSG00000227345	8505	-0.1046	0.00022	0.918	0.113	0.208
AMN1	ENSG00000151743	196394	-0.0999	0.00022	0.953	0.193	0.283
KRIT1	ENSG00000001631	889	-0.0931	0.00022	0.993	0.806	0.576
MEPCE	ENSG00000146834	56257	-0.1406	0.00024	0.957	0.373	0.403
HSPD1	ENSG00000144381	3329	-0.0879	0.00024	0.915	0.187	0.279
TMEM41B	ENSG00000166471	440026	-0.1185	0.00024	0.951	0.277	0.346
UPF2	ENSG00000151461	26019	-0.0872	0.00026	0.963	0.213	0.3
GADL1	ENSG00000144644	339896	0.1164	0.00027	1.004	0.67	0.533
AP1AR	ENSG00000138660	55435	-0.1099	0.00028	0.941	0.183	0.276
DICER1	ENSG00000100697	23405	-0.1095	0.00028	0.993	0.82	0.58
VPS39	ENSG00000166887	23339	0.0924	0.00029	1.034	0.325	0.376
PTPN14	ENSG00000152104	5784	0.2238	0.0003	1.087	0.081	0.168
CSE1L	ENSG00000124207	1434	-0.1149	0.00031	0.947	0.146	0.241
MBD1	ENSG00000141644	4152	-0.1091	0.00031	0.994	0.863	0.593
VPS37A	ENSG00000155975	137492	-0.1062	0.00033	0.964	0.372	0.402
FAM213A	ENSG00000122378	84293	-0.2062	0.00033	0.965	0.552	0.489
UFM1	ENSG00000120686	51569	-0.0986	0.00033	0.923	0.056	0.134
ZNF816	ENSG00000180257	125893	-0.1057	0.00033	0.991	0.807	0.576
ENPP6	ENSG00000164303	133121	0.2439	0.00033	1.001	0.92	0.609
DCAF7	ENSG00000136485	10238	0.1379	0.00034	1.001	0.985	0.624
GNL3L	ENSG00000130119	54552	-0.1272	0.00036	0.947	0.269	0.34
ZNF829	ENSG00000185869	374899	-0.1223	0.00037	0.997	0.874	0.596
BEND2	ENSG00000177324	139105	-0.3495	0.0004	1	0.981	0.623
SNRK	ENSG00000163788	54861	-0.099	0.0004	0.942	0.313	0.368
ENKUR	ENSG00000151023	219670	-0.3374	0.00041	0.885	0.295	0.357
CEP350	ENSG00000135837	9857	-0.0893	0.0005	0.969	0.298	0.359
USP8	ENSG00000138592	9101	-0.07	0.00053	0.97	0.388	0.411
VPS37B	ENSG00000139722	79720	0.1396	0.00054	1.038	0.503	0.467
BRAP	ENSG00000089234	8315	-0.0998	0.00064	0.942	0.088	0.178
TRUB1	ENSG00000165832	142940	-0.0971	0.00064	0.972	0.513	0.472
PTTG2	ENSG00000250254	10744	0.2302	0.00065	1.072	0.052	0.128
C22orf39	ENSG00000242259	128977	-0.0803	0.0007	0.948	0.087	0.176
ZNF268	ENSG00000090612	10795	-0.1039	0.00081	0.974	0.472	0.453
EXOSC10	ENSG00000171824	5394	-0.0915	0.00087	0.967	0.126	0.221
GIN1	ENSG00000145723	54826	-0.098	0.0012	0.949	0.183	0.275
PAPD4	ENSG00000164329	167153	-0.0713	0.0017	0.987	0.64	0.523
HDAC6	ENSG00000094631	10013	-0.089	0.0019	0.956	0.071	0.155
TSR1	ENSG00000167721	55720	-0.0997	0.0019	0.912	0.169	0.263
NOM1	ENSG00000146909	64434	-0.1049	0.002	0.975	0.479	0.456
SASH1	ENSG00000111961	23328	0.4371	0.002	1.01	0.903	0.604
TMX2	ENSG00000213593	51075	-0.0826	0.002	0.958	0.357	0.394
TSHZ3	ENSG00000121297	57616	0.236	0.002	1.042	0.251	0.328
SMIM8	ENSG00000111850	57150	-0.1076	0.0021	0.973	0.629	0.519
CNOT7	ENSG00000198791	29883	-0.0893	0.0022	0.949	0.095	0.186
ZNF257	ENSG00000197134	113835	-0.4026	0.0023	0.965	0.318	0.371
MFF	ENSG00000168958	56947	-0.0797	0.0027	0.969	0.331	0.379
ZNF350	ENSG00000256683	59348	-0.0906	0.0029	0.948	0.18	0.273
SLAIN2	ENSG00000109171	57606	-0.1509	0.0037	0.996	0.874	0.596
FAN1	ENSG00000198690	22909	-0.0964	0.0054	0.991	0.794	0.573
ALG10	ENSG00000139133	84920	-0.1067	0.0068	0.993	0.858	0.591
Not validated by meta-analysis
BTAF1	ENSG00000095564	9044	-0.1597	5.7e-08	1.14	0	0.002
DDX17	ENSG00000100201	10521	-0.1168	4.3e-07	1.135	0	0.002
ZNF486	ENSG00000256229	90649	-0.2705	5.5e-07	1.201	0.004	0.021
ZNF141	ENSG00000131127	7700	-0.1319	7.8e-07	1.16	0.002	0.014
RBM5	ENSG00000003756	10181	-0.1007	8.5e-07	1.104	0.005	0.027
DNAJB4	ENSG00000162616	11080	-0.237	1.3e-06	1.227	0.006	0.031
RP11-254B13.3	ENSG00000234925		0.2858	1.8e-06	0.819	0	0
RIF1	ENSG00000080345	55183	-0.1197	3.5e-06	1.102	0.001	0.011
UHRF2	ENSG00000147854	115426	-0.1409	3.7e-06	1.186	0	0
PTGR1	ENSG00000106853	22949	0.1685	4.2e-06	0.824	0.002	0.012
ZC3H11A	ENSG00000058673	9877	-0.1015	5.1e-06	1.115	0.001	0.005
KDM1A	ENSG00000004487	23028	-0.098	8.1e-06	1.112	0	0.002
NR1D2	ENSG00000174738	9975	-0.1504	9.8e-06	1.404	0.004	0.022
ZNF283	ENSG00000167637	284349	-0.1327	1.1e-05	1.155	0.005	0.028
GPBP1	ENSG00000062194	65056	-0.1115	1.1e-05	1.13	0.004	0.024
ZNF680	ENSG00000173041	340252	-0.1316	1.5e-05	1.164	0.003	0.02
TMED4	ENSG00000158604	222068	-0.0872	1.9e-05	1.151	0	0
ZNF354B	ENSG00000178338	117608	-0.1544	2e-05	1.123	0.002	0.013
SESN1	ENSG00000080546	27244	-0.2046	2e-05	1.281	0.003	0.017
ARRDC3	ENSG00000113369	57561	-0.2048	2.2e-05	1.219	0.002	0.012
PPP2R2D	ENSG00000175470	55844	-0.0969	3.1e-05	1.182	0	0
CLTC	ENSG00000141367	1213	0.1338	3.3e-05	0.89	0	0.005
GPRASP1	ENSG00000198932	9737	-0.2302	3.7e-05	1.301	0	0
RYK	ENSG00000163785	6259	-0.1094	4e-05	1.136	0	0.001
ZNF876P	ENSG00000198155	642280	-0.4273	4.3e-05	1.116	0.001	0.008
SF3B1	ENSG00000115524	23451	-0.1217	4.4e-05	1.087	0.003	0.018
ZNF548	ENSG00000188785	147694	-0.1462	5.2e-05	1.086	0.013	0.05
MBTD1	ENSG00000011258	54799	-0.0927	6.4e-05	1.206	0	0.004
GPR15	ENSG00000154165	2838	0.9305	6.4e-05	0.915	0.002	0.014
ZNF426	ENSG00000130818	79088	-0.1198	6.9e-05	1.103	0.003	0.019
ZBTB10	ENSG00000205189	65986	-0.1743	7.3e-05	1.166	0	0
TTC17	ENSG00000052841	55761	-0.0853	9e-05	1.106	0.001	0.01
STK38L	ENSG00000211455	23012	-0.1061	9.9e-05	1.133	0.005	0.027
C4BPB	ENSG00000123843	725	0.1996	0.00015	0.855	0	0
ZNF418	ENSG00000196724	147686	-0.3269	0.00015	1.175	0	0.001
HSF2	ENSG00000025156	3298	-0.1368	0.00019	1.119	0.002	0.016
MED13	ENSG00000108510	9969	-0.1137	0.00022	1.115	0	0.001
GGTA1P	ENSG00000204136	2681	-0.3554	0.00023	1.757	0	0
ZNF720	ENSG00000197302	107983990	-0.1413	0.00024	1.192	0.001	0.011
ZNF585A	ENSG00000196967	199704	-0.156	0.00024	1.083	0.001	0.007
GRAP2	ENSG00000100351	9402	-0.176	0.0003	1.238	0.012	0.049
CDA	ENSG00000158825	978	0.2913	0.00034	0.884	0.005	0.028
PABPC1	ENSG00000070756	102466854	0.2214	0.00036	0.87	0	0.002
PSME3	ENSG00000131467	10197	0.1171	0.0004	0.858	0.003	0.016
C7orf60	ENSG00000164603	154743	-0.1282	0.00046	1.152	0.001	0.005
ZCCHC7	ENSG00000147905	84186	-0.1637	0.00052	1.083	0.007	0.034
ZNF880	ENSG00000221923	400713	-0.1287	0.00052	1.109	0.001	0.01
CASD1	ENSG00000127995	64921	-0.097	0.00056	1.178	0	0.003
ZNF649	ENSG00000198093	65251	-0.105	0.00077	1.098	0.012	0.047
ZNF737	ENSG00000237440	100129842	-0.178	0.001	1.254	0.004	0.022
NCK2	ENSG00000071051	8440	-0.1233	0.0014	1.111	0.006	0.028
WRN	ENSG00000165392	7486	-0.1307	0.0015	1.144	0.004	0.022
EPHX2	ENSG00000120915	2053	-0.1267	0.0016	1.252	0	0.004
ZNF577	ENSG00000161551	84765	-0.2322	0.0018	1.167	0.002	0.012
DGCR11	ENSG00000273311	25786	0.1377	0.0022	0.953	0.003	0.018
CTPS2	ENSG00000047230	56474	-0.0956	0.0028	1.203	0	0.001
FBLN2	ENSG00000163520	2199	-0.3552	0.003	1.297	0	0.001
ZNF528	ENSG00000167555	84436	-0.1371	0.004	1.321	0	0
TRPC1	ENSG00000144935	7220	-0.1968	0.0057	1.349	0	0
EIF4G1	ENSG00000114867	1981	0.1295	0.0066	0.855	0.002	0.016
UBR1	ENSG00000159459	197131	-0.1185	4.5e-07	1.073	0.021	0.071
RASA2	ENSG00000155903	5922	-0.1353	4.6e-07	1.111	0.018	0.064
ZNF224	ENSG00000267680	7767	-0.1138	6.4e-07	1.115	0.032	0.093
EIF4A2	ENSG00000156976	100302143	-0.141	7.6e-06	1.098	0.013	0.051
MPV17L	ENSG00000156968	255027	0.2012	3.4e-05	0.939	0.029	0.086
ARHGAP5	ENSG00000100852	394	-0.1645	5.5e-05	1.103	0.044	0.114
BBX	ENSG00000114439	56987	-0.1024	5.9e-05	1.066	0.03	0.088
CCND3	ENSG00000112576	896	-0.1879	7.6e-05	1.15	0.029	0.087
TMEM65	ENSG00000164983	157378	-0.0897	8.4e-05	1.126	0.018	0.063
LEMD3	ENSG00000174106	23592	-0.0898	9e-05	1.094	0.015	0.056
EPC2	ENSG00000135999	26122	-0.0956	0.00012	1.092	0.018	0.063
NACC1	ENSG00000160877	112939	0.2633	0.00015	0.907	0.015	0.057
CEP85L	ENSG00000111860	387119	-0.1003	0.0002	1.103	0.013	0.052
ZNF91	ENSG00000167232	7644	-0.2465	0.00045	1.127	0.015	0.057
TMEM220	ENSG00000187824	388335	-0.173	0.00048	1.08	0.021	0.07
CCAR1	ENSG00000060339	55749	-0.116	0.00064	1.067	0.035	0.099
RNF26	ENSG00000173456	79102	0.2613	0.00076	0.929	0.022	0.073
MAP2K4	ENSG00000065559	6416	-0.0996	0.0011	1.063	0.041	0.11
TRABD2A	ENSG00000186854	105374836	-0.1904	0.0016	1.072	0.033	0.094
PEX13	ENSG00000162928	5194	-0.0742	0.0016	1.062	0.036	0.1
PCBP1	ENSG00000169564	5093	0.1576	0.0019	0.924	0.024	0.077
SAMD8	ENSG00000156671	142891	-0.1429	9.1e-10	1.04	0.266	0.338
RSRC2	ENSG00000111011	65117	-0.1437	2.7e-09	1.082	0.067	0.149
PTAR1	ENSG00000188647	375743	-0.1675	1.3e-08	1.051	0.199	0.289
TEX10	ENSG00000136891	54881	-0.1155	5.1e-08	1.085	0.084	0.172
ARFGAP3	ENSG00000242247	26286	-0.1525	5.8e-08	1.046	0.347	0.389
HLTF	ENSG00000071794	6596	-0.1856	6.7e-08	1.098	0.177	0.27
C1orf27	ENSG00000157181	54953	-0.1746	6.8e-08	1.005	0.892	0.602
ZNF211	ENSG00000121417	10520	-0.1662	1.7e-07	1.045	0.258	0.333
CHD9	ENSG00000177200	80205	-0.1578	6.7e-07	1.027	0.405	0.42
ZNF24	ENSG00000172466	7572	-0.1135	9.4e-07	1.001	0.981	0.623
HECTD1	ENSG00000092148	25831	-0.1055	1.1e-06	1.001	0.982	0.623
KAT8	ENSG00000103510	84148	-0.123	1.3e-06	1.016	0.651	0.527
BCLAF1	ENSG00000029363	9774	-0.1269	2.2e-06	1.006	0.863	0.593
DENND4C	ENSG00000137145	55667	-0.132	2.2e-06	1.071	0.123	0.218
STAG2	ENSG00000101972	10735	-0.1118	2.5e-06	1.046	0.219	0.305
PCF11	ENSG00000165494	51585	-0.1205	3e-06	1.003	0.951	0.616
ATM	ENSG00000149311	472	-0.1308	3.4e-06	1.039	0.478	0.456
HIF1A	ENSG00000100644	3091	-0.1704	4.5e-06	1.157	0.09	0.18
DNPH1	ENSG00000112667	10591	0.1971	4.7e-06	0.913	0.061	0.14
SETX	ENSG00000107290	23064	-0.1153	5.1e-06	1.014	0.654	0.528
ZNF627	ENSG00000198551	199692	-0.1159	5.8e-06	1.077	0.063	0.143
ZNF432	ENSG00000256087	9668	-0.1451	6e-06	1.054	0.149	0.244
FRRS1L	ENSG00000260230	23732	0.1623	6.4e-06	0.994	0.723	0.55
CEP120	ENSG00000168944	153241	-0.1259	7.1e-06	1.057	0.145	0.241
ZMYM1	ENSG00000197056	79830	-0.1535	7.7e-06	1.022	0.638	0.522
RP11-264L1.2	ENSG00000279129		0.192	7.8e-06	0.987	0.383	0.408
THAP2	ENSG00000173451	83591	-0.186	7.9e-06	1.023	0.366	0.399
NAA35	ENSG00000135040	60560	-0.102	8.4e-06	1.009	0.77	0.565
ANKRD34A	ENSG00000272031	284615	-0.3375	9.3e-06	1.003	0.817	0.58
C12orf45	ENSG00000151131	121053	-0.1771	1e-05	1.051	0.283	0.35
PWWP2A	ENSG00000170234	114825	-0.1001	1.2e-05	1.014	0.599	0.507
TOPORS	ENSG00000197579	10210	-0.1474	1.3e-05	1.022	0.505	0.468
KLF10	ENSG00000155090	7071	0.2805	1.3e-05	0.932	0.463	0.448
MAP3K7CL	ENSG00000156265	56911	-0.4816	1.5e-05	1.057	0.128	0.224
HOMER1	ENSG00000152413	9456	-0.2767	1.6e-05	1.016	0.823	0.581
TUBE1	ENSG00000074935	51175	-0.1358	1.7e-05	1.016	0.744	0.557
C12orf29	ENSG00000133641	91298	-0.2459	2.3e-05	1.001	0.991	0.626
DHX15	ENSG00000109606	1665	-0.1049	2.3e-05	1.049	0.136	0.232
NEK7	ENSG00000151414	140609	-0.1132	2.8e-05	1.056	0.23	0.313
CREBRF	ENSG00000164463	153222	-0.1162	3.2e-05	1.07	0.303	0.362
SENP7	ENSG00000138468	57337	-0.1201	3.3e-05	1.083	0.16	0.255
ZNF160	ENSG00000170949	90338	-0.1128	3.3e-05	1.068	0.165	0.258
KLHL28	ENSG00000179454	54813	-0.105	3.5e-05	1.068	0.216	0.303
FNTA	ENSG00000168522	2339	-0.0764	3.7e-05	1.053	0.125	0.221
STAU2	ENSG00000040341	27067	-0.0946	3.7e-05	1.036	0.284	0.35
SP3	ENSG00000172845	6670	-0.0857	3.7e-05	1.009	0.73	0.552
ACAA2	ENSG00000167315	10449	0.1599	3.8e-05	0.944	0.079	0.166
TNFSF4	ENSG00000117586	7292	-0.3598	3.9e-05	1.036	0.366	0.399
KATNBL1	ENSG00000134152	79768	-0.2018	4.7e-05	1.023	0.487	0.46
FBXL4	ENSG00000112234	26235	-0.1194	4.9e-05	1.044	0.322	0.374
PEX1	ENSG00000127980	5189	-0.1082	5.4e-05	1.005	0.917	0.608
PPP1R2	ENSG00000184203	5504	-0.1043	5.9e-05	1.019	0.567	0.495
CSNK2A2	ENSG00000070770	1459	0.174	6e-05	0.991	0.758	0.561
ZNF841	ENSG00000197608	284371	-0.1385	6.4e-05	1.102	0.061	0.14
NUP107	ENSG00000111581	57122	-0.1445	6.5e-05	1.024	0.596	0.505
CEP290	ENSG00000198707	80184	-0.1324	6.6e-05	1.069	0.266	0.338
DOCK11	ENSG00000147251	139818	-0.1138	6.6e-05	1.01	0.782	0.569
POTEI	ENSG00000196834	653269	0.2491	6.6e-05	0.949	0.125	0.22
TNPO1	ENSG00000083312	3842	-0.111	7.2e-05	1.035	0.335	0.381
ZNF417	ENSG00000173480	147687	-0.1206	7.2e-05	1.076	0.112	0.206
SLC13A4	ENSG00000164707	26266	0.3018	7.3e-05	0.984	0.219	0.305
TRMT11	ENSG00000066651	60487	-0.1371	7.3e-05	1.01	0.8	0.574
ZNF132	ENSG00000131849	7691	-0.2275	7.6e-05	1.051	0.088	0.178
CWF19L2	ENSG00000152404	143884	-0.1015	9.3e-05	1.03	0.524	0.477
RANBP2	ENSG00000153201	5903	-0.1132	9.3e-05	1.059	0.187	0.279
GLT8D1	ENSG00000016864	55830	-0.0865	0.0001	1.026	0.369	0.401
TCP1	ENSG00000120438	6950	-0.0975	0.00011	1.01	0.8	0.574
SMAD5	ENSG00000113658	4090	-0.1872	0.00011	1.027	0.497	0.464
ALPK2	ENSG00000198796	115701	0.3871	0.00011	1	0.985	0.624
MIA2	ENSG00000150527	4253	-0.1331	0.00012	1.012	0.568	0.495
TRIP10	ENSG00000125733	9322	-0.2504	0.00012	1.003	0.957	0.618
GPR37L1	ENSG00000170075	9283	0.2194	0.00013	0.982	0.238	0.319
TPR	ENSG00000047410	7175	-0.0918	0.00014	1	0.99	0.625
PARP8	ENSG00000151883	79668	-0.1105	0.00014	1.065	0.266	0.338
ZNF329	ENSG00000181894	79673	-0.1515	0.00014	1.043	0.075	0.161
TANK	ENSG00000136560	10010	-0.1155	0.00014	1.021	0.566	0.494
ZNF235	ENSG00000159917	9310	-0.1308	0.00015	1.056	0.18	0.272
AVL9	ENSG00000105778	23080	-0.0809	0.00015	1.004	0.872	0.595
PPP2R5E	ENSG00000154001	5529	0.1522	0.00015	0.978	0.427	0.431
HELLPAR	ENSG00000281344		0.0936	0.00017	0.991	0.489	0.461
TMEM68	ENSG00000167904	137695	-0.0983	0.00018	1.002	0.882	0.598
DENND6A	ENSG00000174839	201627	-0.114	0.00019	1.032	0.409	0.422
MLH3	ENSG00000119684	27030	-0.2862	0.00019	1.004	0.94	0.614
ZNF322	ENSG00000181315	79692	-0.1254	0.0002	1.047	0.27	0.341
ZNF254	ENSG00000213096	9534	-0.1523	0.00021	1.057	0.331	0.379
SIRT1	ENSG00000096717	23411	-0.094	0.00022	1.078	0.073	0.158
HAP1	ENSG00000173805	9001	0.3694	0.00023	0.998	0.902	0.604
CAMKMT	ENSG00000143919	79823	-0.1684	0.00023	1.025	0.461	0.447
ZNF606	ENSG00000166704	80095	-0.1318	0.00026	1.028	0.48	0.457
PPA2	ENSG00000138777	27068	-0.0973	0.00028	1.039	0.188	0.28
ZNF430	ENSG00000118620	80264	-0.1123	0.00029	1.025	0.385	0.41
ZNF549	ENSG00000121406	256051	-0.1042	0.0003	1.023	0.476	0.455
XPC	ENSG00000154767	7508	-0.1086	0.0003	1.024	0.497	0.464
SYNJ2BP	ENSG00000213463	55333	-0.1098	0.00031	1.033	0.309	0.365
INTS10	ENSG00000104613	55174	-0.0839	0.00031	1.042	0.192	0.283
ZNF320	ENSG00000182986	162967	-0.1892	0.00032	1.044	0.192	0.283
PREP	ENSG00000085377	5550	0.1661	0.00033	0.952	0.202	0.292
ZNF765	ENSG00000196417	91661	-0.1032	0.00036	1.001	0.968	0.62
CHP1	ENSG00000187446	11261	0.1724	0.00036	0.943	0.123	0.218
PPWD1	ENSG00000113593	23398	-0.1383	0.00037	1.046	0.287	0.352
SOCS7	ENSG00000274211	30837	-0.1507	0.00038	1.024	0.278	0.347
L3MBTL3	ENSG00000198945	84456	-0.1183	0.0004	1.09	0.125	0.22
RSBN1L	ENSG00000187257	222194	-0.095	0.00042	1.064	0.095	0.187
NGLY1	ENSG00000151092	55768	-0.0692	0.0005	1.029	0.509	0.47
ATF2	ENSG00000115966	1386	-0.0845	0.00051	1.046	0.124	0.219
OR1I1	ENSG00000094661	126370	0.1441	0.00057	0.994	0.681	0.537
ATP10B	ENSG00000118322	23120	0.182	0.00059	0.959	0.061	0.141
NRG1	ENSG00000157168	3084	0.488	0.00063	0.938	0.439	0.437
WFDC1	ENSG00000103175	58189	0.2055	0.00063	0.904	0.18	0.273
ZNF121	ENSG00000197961	7675	-0.1133	0.00069	1.056	0.191	0.282
BET1	ENSG00000105829	10282	-0.1061	0.00084	1.041	0.356	0.393
ARHGAP1	ENSG00000175220	392	0.1632	0.00088	0.962	0.518	0.474
HIP1R	ENSG00000130787	9026	-0.1695	0.00091	1.031	0.317	0.37
SLC38A1	ENSG00000111371	81539	-0.1254	0.00094	1.012	0.81	0.577
ZNF131	ENSG00000172262	7690	-0.1099	0.0011	1.012	0.814	0.578
CPT1A	ENSG00000110090	1374	0.219	0.0011	0.889	0.051	0.125
ZNF273	ENSG00000198039	10793	-0.114	0.0011	1.007	0.878	0.597
PIGU	ENSG00000101464	128869	-0.1405	0.0012	1.045	0.348	0.389
PLCG1	ENSG00000124181	5335	-0.1446	0.0012	1.111	0.057	0.135
ZBTB41	ENSG00000177888	360023	-0.1049	0.0013	1.04	0.464	0.449
ZNF264	ENSG00000083844	9422	-0.1128	0.0015	1.042	0.193	0.283
MARK2	ENSG00000072518	2011	0.1415	0.0015	0.982	0.644	0.524
ZNF382	ENSG00000161298	84911	-0.1683	0.0016	1.072	0.057	0.136
PPIG	ENSG00000138398	9360	-0.0902	0.0016	1.066	0.074	0.159
FAM20C	ENSG00000177706	56975	0.3089	0.0018	0.951	0.518	0.474
FSTL1	ENSG00000163430	11167	-0.4421	0.0019	1.066	0.295	0.357
CYTIP	ENSG00000115165	9595	-0.0802	0.0028	1.082	0.356	0.393
DLG1	ENSG00000075711	1739	-0.0987	0.0033	1.031	0.299	0.36
TXK	ENSG00000074966	7294	-0.159	0.0035	1.038	0.643	0.524
MALT1	ENSG00000172175	10892	-0.0735	0.0042	1.095	0.057	0.135

## Sheet: Supp T10
Category	Term	Count	%	PValue	List Total	Pop Hits	Pop Total	Fold Enrichment	Bonferroni	Benjamini	FDR
INTERPRO	IPR001909:Krueppel-associated box	51	11.72	3e-25	377	402	18559	6.245	2e-22	2e-22	5e-22
UP_SEQ_FEATURE	domain:KRAB	46	10.57	2.2e-24	392	343	20063	6.864	2e-21	2e-21	4e-21
INTERPRO	IPR013087:Zinc finger C2H2-type/integrase DNA-binding domain	65	14.94	3.3e-24	377	712	18559	4.494	2e-21	1e-21	5e-21
INTERPRO	IPR007087:Zinc finger, C2H2	68	15.63	1.2e-23	377	799	18559	4.19	9e-21	3e-21	2e-20
UP_SEQ_FEATURE	zinc finger region:C2H2-type 10	45	10.34	1.5e-23	392	341	20063	6.754	2e-20	8e-21	2e-20
SMART	SM00349:KRAB	51	11.72	1.8e-23	239	392	10057	5.475	3e-21	3e-21	2e-20
UP_KEYWORDS	Zinc-finger	101	23.22	2.2e-23	397	1781	20581	2.94	7e-21	7e-21	3e-20
INTERPRO	IPR015880:Zinc finger, C2H2-like	66	15.17	2.4e-23	377	762	18559	4.264	2e-20	4e-21	4e-20
UP_SEQ_FEATURE	zinc finger region:C2H2-type 6	53	12.18	3e-23	392	501	20063	5.414	3e-20	1e-20	5e-20
UP_SEQ_FEATURE	zinc finger region:C2H2-type 9	47	10.8	3.5e-23	392	385	20063	6.248	4e-20	1e-20	6e-20
UP_SEQ_FEATURE	zinc finger region:C2H2-type 7	51	11.72	3.8e-23	392	463	20063	5.638	4e-20	8e-21	6e-20
UP_KEYWORDS	Nucleus	190	43.68	3.4e-22	397	5244	20581	1.878	1e-19	5e-20	5e-19
UP_SEQ_FEATURE	zinc finger region:C2H2-type 8	48	11.03	3.8e-22	392	427	20063	5.753	4e-19	7e-20	6e-19
UP_SEQ_FEATURE	zinc finger region:C2H2-type 11	41	9.425	5.6e-22	392	301	20063	6.972	6e-19	9e-20	9e-19
GOTERM_MF_DIRECT	GO:0003676~nucleic acid binding	74	17.01	1.5e-21	359	985	16881	3.533	8e-19	8e-19	2e-18
UP_SEQ_FEATURE	zinc finger region:C2H2-type 5	53	12.18	2.1e-21	392	550	20063	4.932	2e-18	3e-19	3e-18
UP_SEQ_FEATURE	zinc finger region:C2H2-type 4	54	12.41	7.4e-21	392	588	20063	4.7	8e-18	9e-19	1e-17
SMART	SM00355:ZnF_C2H2	66	15.17	8.3e-21	239	762	10057	3.645	2e-18	8e-19	1e-17
UP_SEQ_FEATURE	zinc finger region:C2H2-type 3	56	12.87	8.8e-21	392	636	20063	4.507	1e-17	1e-18	1e-17
UP_KEYWORDS	Transcription regulation	110	25.29	2.2e-19	397	2332	20581	2.445	7e-17	2e-17	3e-16
UP_SEQ_FEATURE	zinc finger region:C2H2-type 2	53	12.18	2.9e-19	392	615	20063	4.411	3e-16	3e-17	5e-16
UP_KEYWORDS	Transcription	111	25.52	5.7e-19	397	2398	20581	2.4	2e-16	4e-17	8e-16
GOTERM_BP_DIRECT	GO:0006355~regulation of transcription, DNA-templated	88	20.23	2.4e-18	361	1504	16792	2.722	4e-15	4e-15	4e-15
UP_KEYWORDS	Zinc	108	24.83	3.3e-18	397	2348	20581	2.385	1e-15	2e-16	4e-15
UP_SEQ_FEATURE	zinc finger region:C2H2-type 12	34	7.816	6.5e-18	392	256	20063	6.797	7e-15	6e-16	1e-14
UP_KEYWORDS	DNA-binding	98	22.53	1.7e-17	397	2050	20581	2.478	5e-15	9e-16	2e-14
GOTERM_BP_DIRECT	GO:0006351~transcription, DNA-templated	100	22.99	5.3e-17	361	1955	16792	2.379	9e-14	5e-14	9e-14
UP_SEQ_FEATURE	zinc finger region:C2H2-type 13	27	6.207	3.3e-14	392	204	20063	6.774	4e-11	3e-12	5e-11
UP_SEQ_FEATURE	zinc finger region:C2H2-type 1; degenerate	21	4.828	3.1e-13	392	123	20063	8.738	3e-10	2e-11	5e-10
UP_KEYWORDS	Metal-binding	129	29.66	8e-13	397	3640	20581	1.837	2e-10	3e-11	1e-09
UP_SEQ_FEATURE	zinc finger region:C2H2-type 15	21	4.828	1.4e-12	392	133	20063	8.081	2e-09	1e-10	2e-09
GOTERM_MF_DIRECT	GO:0046872~metal ion binding	93	21.38	1.8e-12	359	2069	16881	2.114	9e-10	4e-10	3e-09
UP_KEYWORDS	Phosphoprotein	227	52.18	4.1e-12	397	8246	20581	1.427	1e-09	2e-10	6e-09
GOTERM_CC_DIRECT	GO:0005634~nucleus	174	40	7.1e-12	375	5415	18224	1.562	3e-09	3e-09	1e-08
UP_SEQ_FEATURE	zinc finger region:C2H2-type 1	39	8.966	1.9e-11	392	554	20063	3.603	2e-08	1e-09	3e-08
UP_SEQ_FEATURE	zinc finger region:C2H2-type 14	21	4.828	2.9e-11	392	156	20063	6.89	3e-08	2e-09	5e-08
GOTERM_CC_DIRECT	GO:0005622~intracellular	66	15.17	4.6e-11	375	1332	18224	2.408	2e-08	8e-09	6e-08
GOTERM_MF_DIRECT	GO:0003700~transcription factor activity, sequence-specific DNA binding	53	12.18	4.3e-10	359	961	16881	2.593	2e-07	7e-08	6e-07
GOTERM_MF_DIRECT	GO:0003677~DNA binding	74	17.01	1.6e-09	359	1674	16881	2.079	8e-07	2e-07	2e-06
UP_SEQ_FEATURE	zinc finger region:C2H2-type 16	15	3.448	1.3e-08	392	103	20063	7.454	1e-05	8e-07	2e-05
UP_KEYWORDS	Alternative splicing	255	58.62	1.8e-07	397	10587	20581	1.249	5e-05	6e-06	0.0002
GOTERM_CC_DIRECT	GO:0005654~nucleoplasm	95	21.84	3.8e-07	375	2784	18224	1.658	0.0001	5e-05	0.0005
UP_KEYWORDS	Repressor	32	7.356	5.2e-07	397	592	20581	2.802	0.0002	2e-05	0.0007
UP_SEQ_FEATURE	zinc finger region:C2H2-type 18	10	2.299	4.5e-06	392	65	20063	7.874	0.005	0.0003	0.007
GOTERM_BP_DIRECT	GO:0045892~negative regulation of transcription, DNA-templated	28	6.437	1.1e-05	361	499	16792	2.61	0.019	0.006	0.018
UP_SEQ_FEATURE	zinc finger region:C2H2-type 2; degenerate	10	2.299	1.7e-05	392	76	20063	6.734	0.018	0.0009	0.027
GOTERM_CC_DIRECT	GO:0005737~cytoplasm	145	33.33	2.2e-05	375	5222	18224	1.349	0.008	0.002	0.03
UP_SEQ_FEATURE	zinc finger region:C2H2-type 17	10	2.299	3.1e-05	392	82	20063	6.242	0.034	0.002	0.049
UP_KEYWORDS	Isopeptide bond	42	9.655	7.8e-05	397	1132	20581	1.923	0.023	0.002	0.105
UP_KEYWORDS	Cytoplasm	126	28.97	0.00011	397	4816	20581	1.356	0.032	0.003	0.145
INTERPRO	IPR016024:Armadillo-type fold	19	4.368	0.00031	377	351	18559	2.665	0.202	0.044	0.474
UP_KEYWORDS	Helicase	11	2.529	0.00046	397	143	20581	3.988	0.13	0.011	0.612
UP_KEYWORDS	Ubl conjugation	53	12.18	0.00062	397	1705	20581	1.611	0.172	0.013	0.829
UP_SEQ_FEATURE	zinc finger region:C2H2-type 20	6	1.379	0.00063	392	36	20063	8.53	0.503	0.031	1.001
UP_KEYWORDS	DNA damage	17	3.908	0.00138	397	352	20581	2.504	0.342	0.028	1.828
UP_KEYWORDS	Protein transport	24	5.517	0.00178	397	610	20581	2.04	0.419	0.033	2.361
Supplementary Table 10 - Functional annotation enrichment analysis results for genes associated with PAH.

[truncated: 4 more sheets: Supp T11, Supp T12, Supp T13, Supp T14]
